# Supplementary material for: XA21-specific induction of stress-related genes following Xanthomonas infection of detached rice leaves
Source: PeerJ. 2016 Sep 28;4:e2446. doi: 10.7717/peerj.2446 (PMC5045893; doi:10.7717/peerj.2446)
Supplement: Table S1 — Table summarizes the experimental setup including the genotypes, time of treatment, and type of treatment used for samples used in RNA sequencing. There were three replicates for each sample for a total of 21 sequenced samples. [file peerj-04-2446-s003.xlsx]

## Sheet: Sheet1
Genotype	Time (hours)	Treatment
Kitaake	0	None
EFR::XA21::GFP	0	None
EFR::XA21::GFP	0.5	500 nM elf18
EFR::XA21::GFP	1	500 nM elf18
EFR::XA21::GFP	3	500 nM elf18
EFR::XA21::GFP	6	500 nM elf18
EFR::XA21::GFP	12	500 nM elf18
