# Supplementary material for: XA21-specific induction of stress-related genes following Xanthomonas infection of detached rice leaves
Source: PeerJ. 2016 Sep 28;4:e2446. doi: 10.7717/peerj.2446 (PMC5045893; doi:10.7717/peerj.2446)
Supplement: File S2 [file peerj-04-2446-s004.xlsx]

## Sheet: combined.DEG.all.logfc.tree.cut
Clade1	Clade2	Clade3
LOC_Os01g01340	LOC_Os01g06220	LOC_Os01g01160
LOC_Os01g02290	LOC_Os01g20206	LOC_Os01g01170
LOC_Os01g02300	LOC_Os01g22000	LOC_Os01g02580
LOC_Os01g02360	LOC_Os01g38110	LOC_Os01g03180
LOC_Os01g02680	LOC_Os01g40430	LOC_Os01g03290
LOC_Os01g03360	LOC_Os01g42190	LOC_Os01g03310
LOC_Os01g03370	LOC_Os01g42860	LOC_Os01g03320
LOC_Os01g03530	LOC_Os01g45720	LOC_Os01g04200
LOC_Os01g03680	LOC_Os01g46440	LOC_Os01g04210
LOC_Os01g03810	LOC_Os01g50420	LOC_Os01g05840
LOC_Os01g04490	LOC_Os01g51690	LOC_Os01g08020
LOC_Os01g04530	LOC_Os01g65140	LOC_Os01g08130
LOC_Os01g04540	LOC_Os01g73390	LOC_Os01g08140
LOC_Os01g04550	LOC_Os02g05830	LOC_Os01g08440
LOC_Os01g04580	LOC_Os02g13260	LOC_Os01g09930
LOC_Os01g05640	LOC_Os02g14430	LOC_Os01g10210
LOC_Os01g05870	LOC_Os02g26430	LOC_Os01g10320
LOC_Os01g06520	LOC_Os02g26770	LOC_Os01g10810
LOC_Os01g06550	LOC_Os02g33590	LOC_Os01g10890
LOC_Os01g06740	LOC_Os02g45225	LOC_Os01g12740
LOC_Os01g07970	LOC_Os02g45380	LOC_Os01g12750
LOC_Os01g08380	LOC_Os02g51440	LOC_Os01g12770
LOC_Os01g08510	LOC_Os02g52170	LOC_Os01g12810
LOC_Os01g08700	LOC_Os02g56380	LOC_Os01g12920
LOC_Os01g09080	LOC_Os02g56630	LOC_Os01g13120
LOC_Os01g09100	LOC_Os02g57810	LOC_Os01g13390
LOC_Os01g09220	LOC_Os03g10300	LOC_Os01g13480
LOC_Os01g09540	LOC_Os03g13180	LOC_Os01g13540
LOC_Os01g09990	LOC_Os03g13740	LOC_Os01g13690
LOC_Os01g10110	LOC_Os03g29360	LOC_Os01g14410
LOC_Os01g10580	LOC_Os03g32230	LOC_Os01g15900
LOC_Os01g11520	LOC_Os03g45850	LOC_Os01g16170
LOC_Os01g11750	LOC_Os03g45860	LOC_Os01g16750
LOC_Os01g12600	LOC_Os03g47530	LOC_Os01g16980
LOC_Os01g12710	LOC_Os03g53350	LOC_Os01g17170
LOC_Os01g12790	LOC_Os03g61500	LOC_Os01g17396
LOC_Os01g13610	LOC_Os03g61510	LOC_Os01g18120
LOC_Os01g14630	LOC_Os03g62230	LOC_Os01g19970
LOC_Os01g14990	LOC_Os04g27340	LOC_Os01g25010
LOC_Os01g15970	LOC_Os04g28360	LOC_Os01g26039
LOC_Os01g16620	LOC_Os04g34030	LOC_Os01g31360
LOC_Os01g16810	LOC_Os04g48850	LOC_Os01g31690
LOC_Os01g17240	LOC_Os04g50940	LOC_Os01g34050
LOC_Os01g17330	LOC_Os04g51830	LOC_Os01g34410
LOC_Os01g18170	LOC_Os04g56040	LOC_Os01g36720
LOC_Os01g19260	LOC_Os04g56900	LOC_Os01g37460
LOC_Os01g19330	LOC_Os04g57880	LOC_Os01g40310
LOC_Os01g20980	LOC_Os04g58090	LOC_Os01g41710
LOC_Os01g21120	LOC_Os04g58920	LOC_Os01g41720
LOC_Os01g21250	LOC_Os05g04680	LOC_Os01g41930
LOC_Os01g22249	LOC_Os05g08830	LOC_Os01g43280
LOC_Os01g22336	LOC_Os05g13970	LOC_Os01g43590
LOC_Os01g22352	LOC_Os05g45100	LOC_Os01g45274
LOC_Os01g22980	LOC_Os05g46790	LOC_Os01g45460
LOC_Os01g23580	LOC_Os05g50770	LOC_Os01g45914
LOC_Os01g24010	LOC_Os06g08350	LOC_Os01g46720
LOC_Os01g24560	LOC_Os06g13940	LOC_Os01g46820
LOC_Os01g24710	LOC_Os06g17020	LOC_Os01g47630
LOC_Os01g26300	LOC_Os06g28050	LOC_Os01g48640
LOC_Os01g27340	LOC_Os06g33880	LOC_Os01g49280
LOC_Os01g27860	LOC_Os06g34400	LOC_Os01g49560
LOC_Os01g28790	LOC_Os06g35650	LOC_Os01g49830
LOC_Os01g28840	LOC_Os06g50950	LOC_Os01g50460
LOC_Os01g29280	LOC_Os07g02690	LOC_Os01g51410
LOC_Os01g29330	LOC_Os07g03590	LOC_Os01g52170
LOC_Os01g31370	LOC_Os07g11790	LOC_Os01g52240
LOC_Os01g32670	LOC_Os07g22770	LOC_Os01g53020
LOC_Os01g33869	LOC_Os07g34260	LOC_Os01g53240
LOC_Os01g34630	LOC_Os07g34280	LOC_Os01g53370
LOC_Os01g36390	LOC_Os07g35770	LOC_Os01g55160
LOC_Os01g36790	LOC_Os07g36560	LOC_Os01g56180
LOC_Os01g37750	LOC_Os07g37400	LOC_Os01g56370
LOC_Os01g38180	LOC_Os07g37730	LOC_Os01g56680
LOC_Os01g38229	LOC_Os07g39860	LOC_Os01g58020
LOC_Os01g38530	LOC_Os07g40080	LOC_Os01g58100
LOC_Os01g39136	LOC_Os07g41070	LOC_Os01g58640
LOC_Os01g39330	LOC_Os07g43970	LOC_Os01g58670
LOC_Os01g40070	LOC_Os08g04340	LOC_Os01g58910
LOC_Os01g40499	LOC_Os08g04350	LOC_Os01g60450
LOC_Os01g40870	LOC_Os08g04370	LOC_Os01g60830
LOC_Os01g41420	LOC_Os08g04540	LOC_Os01g61120
LOC_Os01g41430	LOC_Os08g07630	LOC_Os01g61700
LOC_Os01g41770	LOC_Os08g17500	LOC_Os01g62200
LOC_Os01g42060	LOC_Os08g24630	LOC_Os01g62760
LOC_Os01g42370	LOC_Os08g28880	LOC_Os01g62770
LOC_Os01g42380	LOC_Os08g30100	LOC_Os01g62810
LOC_Os01g42410	LOC_Os08g37050	LOC_Os01g62980
LOC_Os01g43750	LOC_Os08g40270	LOC_Os01g63210
LOC_Os01g43774	LOC_Os08g42800	LOC_Os01g64960
LOC_Os01g44120	LOC_Os09g17146	LOC_Os01g65110
LOC_Os01g44960	LOC_Os09g17152	LOC_Os01g65670
LOC_Os01g45110	LOC_Os09g17190	LOC_Os01g65880
LOC_Os01g45520	LOC_Os09g20090	LOC_Os01g66100
LOC_Os01g45830	LOC_Os09g20260	LOC_Os01g66850
LOC_Os01g45840	LOC_Os09g27500	LOC_Os01g67120
LOC_Os01g47840	LOC_Os09g32952	LOC_Os01g67320
LOC_Os01g48000	LOC_Os09g33640	LOC_Os01g67630
LOC_Os01g48020	LOC_Os09g35780	LOC_Os01g68960
LOC_Os01g48500	LOC_Os09g37180	LOC_Os01g69200
LOC_Os01g48874	LOC_Os09g38350	LOC_Os01g71190
LOC_Os01g48940	LOC_Os09g38830	LOC_Os01g72370
LOC_Os01g49310	LOC_Os09g38834	LOC_Os01g74160
LOC_Os01g50020	LOC_Os09g38840	LOC_Os01g74450
LOC_Os01g50100	LOC_Os09g38850	LOC_Os02g01340
LOC_Os01g50350	LOC_Os10g20610	LOC_Os02g01590
LOC_Os01g50400	LOC_Os10g23900	LOC_Os02g02000
LOC_Os01g50410	LOC_Os10g25230	LOC_Os02g02380
LOC_Os01g50616	LOC_Os10g37120	LOC_Os02g02540
LOC_Os01g50622	LOC_Os10g37160	LOC_Os02g04369
LOC_Os01g50940	LOC_Os10g38350	LOC_Os02g04510
LOC_Os01g51570	LOC_Os11g06460	LOC_Os02g05920
LOC_Os01g51670	LOC_Os11g42200	LOC_Os02g06340
LOC_Os01g51980	LOC_Os11g42290	LOC_Os02g09480
LOC_Os01g52320	LOC_Os11g42360	LOC_Os02g10120
LOC_Os01g52530	LOC_Os11g42370	LOC_Os02g10350
LOC_Os01g52610	LOC_Os12g11930	LOC_Os02g10390
LOC_Os01g52710	LOC_Os12g13810	LOC_Os02g11640
LOC_Os01g52730	LOC_Os12g15530	LOC_Os02g11770
LOC_Os01g53220	LOC_Os12g15680	LOC_Os02g13800
LOC_Os01g53920	LOC_Os12g26290	LOC_Os02g15750
LOC_Os01g55240	LOC_Os12g30824	LOC_Os02g15860
LOC_Os01g55340	LOC_Os12g33300	LOC_Os02g15930
LOC_Os01g56240		LOC_Os02g17920
LOC_Os01g56450		LOC_Os02g18450
LOC_Os01g56690		LOC_Os02g21810
LOC_Os01g57510		LOC_Os02g26210
LOC_Os01g57560		LOC_Os02g28310
LOC_Os01g58130		LOC_Os02g29510
LOC_Os01g58240		LOC_Os02g30080
LOC_Os01g58290		LOC_Os02g30100
LOC_Os01g58350		LOC_Os02g30320
LOC_Os01g60020		LOC_Os02g30910
LOC_Os01g60490		LOC_Os02g32990
LOC_Os01g60600		LOC_Os02g33580
LOC_Os01g60640		LOC_Os02g35970
LOC_Os01g60730		LOC_Os02g36150
LOC_Os01g60770		LOC_Os02g36220
LOC_Os01g61080		LOC_Os02g36570
LOC_Os01g61160		LOC_Os02g37060
LOC_Os01g61690		LOC_Os02g37654
LOC_Os01g61940		LOC_Os02g37770
LOC_Os01g61990		LOC_Os02g37800
LOC_Os01g62190		LOC_Os02g38020
LOC_Os01g62430		LOC_Os02g41860
LOC_Os01g62670		LOC_Os02g42810
LOC_Os01g62830		LOC_Os02g42880
LOC_Os01g62970		LOC_Os02g42940
LOC_Os01g63690		LOC_Os02g43330
LOC_Os01g63930		LOC_Os02g43340
LOC_Os01g64110		LOC_Os02g43370
LOC_Os01g64310		LOC_Os02g45010
LOC_Os01g64450		LOC_Os02g46030
LOC_Os01g64470		LOC_Os02g46780
LOC_Os01g64570		LOC_Os02g46970
LOC_Os01g65130		LOC_Os02g46980
LOC_Os01g65150		LOC_Os02g47020
LOC_Os01g65169		LOC_Os02g47200
LOC_Os01g65630		LOC_Os02g47510
LOC_Os01g65700		LOC_Os02g47620
LOC_Os01g65840		LOC_Os02g49340
LOC_Os01g66250		LOC_Os02g49680
LOC_Os01g66640		LOC_Os02g49790
LOC_Os01g66860		LOC_Os02g49870
LOC_Os01g66900		LOC_Os02g50820
LOC_Os01g67810		LOC_Os02g51080
LOC_Os01g67820		LOC_Os02g51110
LOC_Os01g67950		LOC_Os02g51910
LOC_Os01g68179		LOC_Os02g52650
LOC_Os01g68460		LOC_Os02g53840
LOC_Os01g68650		LOC_Os02g53850
LOC_Os01g68790		LOC_Os02g54140
LOC_Os01g69840		LOC_Os02g56940
LOC_Os01g70080		LOC_Os02g57020
LOC_Os01g70240		LOC_Os02g57030
LOC_Os01g70360		LOC_Os02g57060
LOC_Os01g70490		LOC_Os02g57790
LOC_Os01g70850		LOC_Os02g57840
LOC_Os01g71340		LOC_Os02g58100
LOC_Os01g71474		LOC_Os02g58310
LOC_Os01g71710		LOC_Os03g01020
LOC_Os01g71720		LOC_Os03g01930
LOC_Os01g71860		LOC_Os03g02750
LOC_Os01g72150		LOC_Os03g03320
LOC_Os01g72330		LOC_Os03g03490
LOC_Os01g72360		LOC_Os03g03500
LOC_Os01g72530		LOC_Os03g03550
LOC_Os01g73170		LOC_Os03g03670
LOC_Os01g74020		LOC_Os03g04470
LOC_Os01g74370		LOC_Os03g04770
LOC_Os02g02930		LOC_Os03g05290
LOC_Os02g02970		LOC_Os03g06630
LOC_Os02g03130		LOC_Os03g07360
LOC_Os02g03310		LOC_Os03g07440
LOC_Os02g03410		LOC_Os03g07960
LOC_Os02g04130		LOC_Os03g08540
LOC_Os02g04240		LOC_Os03g10080
LOC_Os02g05930		LOC_Os03g10090
LOC_Os02g05950		LOC_Os03g12020
LOC_Os02g05970		LOC_Os03g12260
LOC_Os02g06070		LOC_Os03g12520
LOC_Os02g06090		LOC_Os03g12700
LOC_Os02g06130		LOC_Os03g12840
LOC_Os02g06400		LOC_Os03g13030
LOC_Os02g06930		LOC_Os03g14010
LOC_Os02g07170		LOC_Os03g14669
LOC_Os02g08270		LOC_Os03g15020
LOC_Os02g08440		LOC_Os03g15460
LOC_Os02g09220		LOC_Os03g16020
LOC_Os02g09610		LOC_Os03g16030
LOC_Os02g09930		LOC_Os03g16900
LOC_Os02g09980		LOC_Os03g17174
LOC_Os02g10520		LOC_Os03g17520
LOC_Os02g10860		LOC_Os03g17570
LOC_Os02g10990		LOC_Os03g17600
LOC_Os02g11020		LOC_Os03g17790
LOC_Os02g11070		LOC_Os03g18070
LOC_Os02g11740		LOC_Os03g18170
LOC_Os02g11760		LOC_Os03g18250
LOC_Os02g11859		LOC_Os03g19290
LOC_Os02g11870		LOC_Os03g19380
LOC_Os02g11980		LOC_Os03g19560
LOC_Os02g12400		LOC_Os03g20650
LOC_Os02g12820		LOC_Os03g20680
LOC_Os02g13220		LOC_Os03g20700
LOC_Os02g13780		LOC_Os03g21419
LOC_Os02g14440		LOC_Os03g21890
LOC_Os02g15110		LOC_Os03g21960
LOC_Os02g15120		LOC_Os03g22370
LOC_Os02g15280		LOC_Os03g22634
LOC_Os02g15290		LOC_Os03g25080
LOC_Os02g16070		LOC_Os03g25500
LOC_Os02g16540		LOC_Os03g25850
LOC_Os02g16909		LOC_Os03g25869
LOC_Os02g17000		LOC_Os03g26210
LOC_Os02g19550		LOC_Os03g27019
LOC_Os02g19650		LOC_Os03g28160
LOC_Os02g19990		LOC_Os03g28170
LOC_Os02g21040		LOC_Os03g28300
LOC_Os02g21300		LOC_Os03g28380
LOC_Os02g21700		LOC_Os03g31690
LOC_Os02g22160		LOC_Os03g32490
LOC_Os02g22570		LOC_Os03g38730
LOC_Os02g26810		LOC_Os03g39610
LOC_Os02g27540		LOC_Os03g39760
LOC_Os02g30190		LOC_Os03g39860
LOC_Os02g30810		LOC_Os03g40100
LOC_Os02g32060		LOC_Os03g41060
LOC_Os02g32590		LOC_Os03g43720
LOC_Os02g32770		LOC_Os03g44740
LOC_Os02g32970		LOC_Os03g46454
LOC_Os02g33000		LOC_Os03g48000
LOC_Os02g33610		LOC_Os03g48030
LOC_Os02g33680		LOC_Os03g48060
LOC_Os02g34410		LOC_Os03g49430
LOC_Os02g35020		LOC_Os03g49630
LOC_Os02g35440		LOC_Os03g49720
LOC_Os02g35490		LOC_Os03g50310
LOC_Os02g36020		LOC_Os03g51530
LOC_Os02g36030		LOC_Os03g51920
LOC_Os02g36070		LOC_Os03g51980
LOC_Os02g36110		LOC_Os03g52010
LOC_Os02g36140		LOC_Os03g52170
LOC_Os02g36190		LOC_Os03g52680
LOC_Os02g36210		LOC_Os03g53400
LOC_Os02g36280		LOC_Os03g54040
LOC_Os02g36530		LOC_Os03g54930
LOC_Os02g36740		LOC_Os03g55030
LOC_Os02g36770		LOC_Os03g55034
LOC_Os02g36850		LOC_Os03g56670
LOC_Os02g37160		LOC_Os03g56950
LOC_Os02g37190		LOC_Os03g57149
LOC_Os02g37320		LOC_Os03g57240
LOC_Os02g39000		LOC_Os03g58420
LOC_Os02g40510		LOC_Os03g59320
LOC_Os02g40530		LOC_Os03g59570
LOC_Os02g40664		LOC_Os03g60580
LOC_Os02g40700		LOC_Os03g61040
LOC_Os02g41460		LOC_Os03g61720
LOC_Os02g41480		LOC_Os03g61890
LOC_Os02g41500		LOC_Os03g62170
LOC_Os02g41510		LOC_Os03g62670
LOC_Os02g41670		LOC_Os03g63330
LOC_Os02g41840		LOC_Os03g63370
LOC_Os02g42110		LOC_Os03g64020
LOC_Os02g42190		LOC_Os04g01710
LOC_Os02g42585		LOC_Os04g01740
LOC_Os02g42640		LOC_Os04g08828
LOC_Os02g43170		LOC_Os04g12060
LOC_Os02g43410		LOC_Os04g12499
LOC_Os02g43470		LOC_Os04g12530
LOC_Os02g43660		LOC_Os04g13140
LOC_Os02g43790		LOC_Os04g16140
LOC_Os02g44130		LOC_Os04g16680
LOC_Os02g44230		LOC_Os04g17100
LOC_Os02g44290		LOC_Os04g21350
LOC_Os02g44300		LOC_Os04g24110
LOC_Os02g44470		LOC_Os04g24804
LOC_Os02g44480		LOC_Os04g25490
LOC_Os02g44880		LOC_Os04g28420
LOC_Os02g45420		LOC_Os04g33060
LOC_Os02g45450		LOC_Os04g33070
LOC_Os02g45710		LOC_Os04g33260
LOC_Os02g45780		LOC_Os04g33830
LOC_Os02g46100		LOC_Os04g34600
LOC_Os02g46210		LOC_Os04g34610
LOC_Os02g46500		LOC_Os04g35030
LOC_Os02g46680		LOC_Os04g35100
LOC_Os02g46850		LOC_Os04g36062
LOC_Os02g46860		LOC_Os04g36720
LOC_Os02g47090		LOC_Os04g37480
LOC_Os02g47470		LOC_Os04g37500
LOC_Os02g47780		LOC_Os04g37520
LOC_Os02g48200		LOC_Os04g37580
LOC_Os02g48210		LOC_Os04g37710
LOC_Os02g48320		LOC_Os04g37990
LOC_Os02g48710		LOC_Os04g38410
LOC_Os02g48770		LOC_Os04g38600
LOC_Os02g49230		LOC_Os04g39290
LOC_Os02g49260		LOC_Os04g41340
LOC_Os02g49720		LOC_Os04g41560
LOC_Os02g50000		LOC_Os04g42260
LOC_Os02g50110		LOC_Os04g42800
LOC_Os02g50374		LOC_Os04g43380
LOC_Os02g50460		LOC_Os04g43400
LOC_Os02g50600		LOC_Os04g44060
LOC_Os02g50690		LOC_Os04g44150
LOC_Os02g51370		LOC_Os04g44980
LOC_Os02g51590		LOC_Os04g45000
LOC_Os02g51730		LOC_Os04g45810
LOC_Os02g52010		LOC_Os04g46280
LOC_Os02g53100		LOC_Os04g47220
LOC_Os02g53350		LOC_Os04g48880
LOC_Os02g53400		LOC_Os04g48930
LOC_Os02g54180		LOC_Os04g49260
LOC_Os02g55970		LOC_Os04g49350
LOC_Os02g56370		LOC_Os04g49900
LOC_Os02g56420		LOC_Os04g50700
LOC_Os03g01290		LOC_Os04g51820
LOC_Os03g01740		LOC_Os04g52260
LOC_Os03g02020		LOC_Os04g53195
LOC_Os03g02240		LOC_Os04g53370
LOC_Os03g03200		LOC_Os04g54002
LOC_Os03g03450		LOC_Os04g54020
LOC_Os03g03790		LOC_Os04g54240
LOC_Os03g04870		LOC_Os04g55180
LOC_Os03g04890		LOC_Os04g56230
LOC_Os03g05270		LOC_Os04g56240
LOC_Os03g05750		LOC_Os04g56400
LOC_Os03g06890		LOC_Os04g57310
LOC_Os03g07170		LOC_Os04g58710
LOC_Os03g08310		LOC_Os04g59440
LOC_Os03g08320		LOC_Os04g59540
LOC_Os03g08330		LOC_Os04g59610
LOC_Os03g08460		LOC_Os05g01140
LOC_Os03g08470		LOC_Os05g01530
LOC_Os03g08520		LOC_Os05g02530
LOC_Os03g08580		LOC_Os05g05600
LOC_Os03g08880		LOC_Os05g06399
LOC_Os03g08920		LOC_Os05g06780
LOC_Os03g09170		LOC_Os05g06890
LOC_Os03g10640		LOC_Os05g06920
LOC_Os03g11040		LOC_Os05g07870
LOC_Os03g12500		LOC_Os05g07890
LOC_Os03g12510		LOC_Os05g08480
LOC_Os03g12890		LOC_Os05g09724
LOC_Os03g13140		LOC_Os05g10230
LOC_Os03g13300		LOC_Os05g11320
LOC_Os03g14030		LOC_Os05g11510
LOC_Os03g14654		LOC_Os05g11620
LOC_Os03g15780		LOC_Os05g11650
LOC_Os03g15920		LOC_Os05g12630
LOC_Os03g16780		LOC_Os05g13360
LOC_Os03g16950		LOC_Os05g14270
LOC_Os03g16960		LOC_Os05g20450
LOC_Os03g17350		LOC_Os05g22614
LOC_Os03g17480		LOC_Os05g24650
LOC_Os03g17700		LOC_Os05g25370
LOC_Os03g18740		LOC_Os05g28210
LOC_Os03g18870		LOC_Os05g29680
LOC_Os03g18910		LOC_Os05g30250
LOC_Os03g19070		LOC_Os05g31670
LOC_Os03g19700		LOC_Os05g31760
LOC_Os03g20290		LOC_Os05g33480
LOC_Os03g20380		LOC_Os05g33570
LOC_Os03g20970		LOC_Os05g33840
LOC_Os03g22020		LOC_Os05g35430
LOC_Os03g22040		LOC_Os05g36010
LOC_Os03g22050		LOC_Os05g38270
LOC_Os03g22170		LOC_Os05g38290
LOC_Os03g22620		LOC_Os05g38490
LOC_Os03g22820		LOC_Os05g38500
LOC_Os03g24100		LOC_Os05g38530
LOC_Os03g24680		LOC_Os05g38680
LOC_Os03g24820		LOC_Os05g38790
LOC_Os03g24870		LOC_Os05g41820
LOC_Os03g25040		LOC_Os05g42250
LOC_Os03g25330		LOC_Os05g43310
LOC_Os03g26044		LOC_Os05g43650
LOC_Os03g27230		LOC_Os05g43910
LOC_Os03g29410		LOC_Os05g44300
LOC_Os03g32420		LOC_Os05g44340
LOC_Os03g33520		LOC_Os05g45370
LOC_Os03g36650		LOC_Os05g45380
LOC_Os03g36920		LOC_Os05g45440
LOC_Os03g37290		LOC_Os05g45954
LOC_Os03g38540		LOC_Os05g47560
LOC_Os03g38640		LOC_Os05g47730
LOC_Os03g38940		LOC_Os05g47780
LOC_Os03g38950		LOC_Os05g48160
LOC_Os03g39020		LOC_Os05g48630
LOC_Os03g39690		LOC_Os05g49320
LOC_Os03g40670		LOC_Os05g50500
LOC_Os03g43440		LOC_Os05g50550
LOC_Os03g43880		LOC_Os05g50850
LOC_Os03g43970		LOC_Os05g50930
LOC_Os03g44100		LOC_Os05g51040
LOC_Os03g44380		LOC_Os05g51470
LOC_Os03g45960		LOC_Os06g01210
LOC_Os03g46070		LOC_Os06g01250
LOC_Os03g46150		LOC_Os06g01790
LOC_Os03g46200		LOC_Os06g02840
LOC_Os03g46250		LOC_Os06g04210
LOC_Os03g47160		LOC_Os06g06300
LOC_Os03g47280		LOC_Os06g06320
LOC_Os03g47610		LOC_Os06g07969
LOC_Os03g47620		LOC_Os06g09610
LOC_Os03g48810		LOC_Os06g11310
LOC_Os03g49260		LOC_Os06g11760
LOC_Os03g49480		LOC_Os06g11980
LOC_Os03g50510		LOC_Os06g12370
LOC_Os03g50960		LOC_Os06g13320
LOC_Os03g51390		LOC_Os06g14240
LOC_Os03g52020		LOC_Os06g15400
LOC_Os03g52390		LOC_Os06g16150
LOC_Os03g52410		LOC_Os06g18670
LOC_Os03g52420		LOC_Os06g19540
LOC_Os03g52720		LOC_Os06g21230
LOC_Os03g52860		LOC_Os06g21590
LOC_Os03g52910		LOC_Os06g22060
LOC_Os03g53020		LOC_Os06g28820
LOC_Os03g53220		LOC_Os06g32510
LOC_Os03g53340		LOC_Os06g36040
LOC_Os03g53710		LOC_Os06g36070
LOC_Os03g53800		LOC_Os06g39330
LOC_Os03g55230		LOC_Os06g39690
LOC_Os03g55540		LOC_Os06g40180
LOC_Os03g55660		LOC_Os06g40750
LOC_Os03g55670		LOC_Os06g40780
LOC_Os03g55770		LOC_Os06g43350
LOC_Os03g55776		LOC_Os06g44190
LOC_Os03g55800		LOC_Os06g44450
LOC_Os03g55840		LOC_Os06g44900
LOC_Os03g57520		LOC_Os06g46460
LOC_Os03g57640		LOC_Os06g46900
LOC_Os03g57880		LOC_Os06g46920
LOC_Os03g57970		LOC_Os06g48200
LOC_Os03g57980		LOC_Os06g48560
LOC_Os03g57990		LOC_Os06g48800
LOC_Os03g58290		LOC_Os06g49120
LOC_Os03g58320		LOC_Os06g49210
LOC_Os03g58900		LOC_Os06g49660
LOC_Os03g59225		LOC_Os06g50230
LOC_Os03g59774		LOC_Os06g50900
LOC_Os03g60080		LOC_Os06g51260
LOC_Os03g60210		LOC_Os06g51290
LOC_Os03g60570		LOC_Os07g01070
LOC_Os03g60880		LOC_Os07g01810
LOC_Os03g61150		LOC_Os07g02120
LOC_Os03g61270		LOC_Os07g02200
LOC_Os03g61360		LOC_Os07g03120
LOC_Os03g61490		LOC_Os07g03880
LOC_Os03g61740		LOC_Os07g03890
LOC_Os03g62480		LOC_Os07g03900
LOC_Os03g63910		LOC_Os07g03920
LOC_Os03g64260		LOC_Os07g04840
LOC_Os04g01470		LOC_Os07g04930
LOC_Os04g01810		LOC_Os07g04990
LOC_Os04g01950		LOC_Os07g05020
LOC_Os04g02880		LOC_Os07g05380
LOC_Os04g03100		LOC_Os07g05480
LOC_Os04g03164		LOC_Os07g06660
LOC_Os04g03210		LOC_Os07g06700
LOC_Os04g03796		LOC_Os07g06800
LOC_Os04g06590		LOC_Os07g07540
LOC_Os04g06910		LOC_Os07g08150
LOC_Os04g07110		LOC_Os07g08160
LOC_Os04g07260		LOC_Os07g10495
LOC_Os04g09900		LOC_Os07g10910
LOC_Os04g09920		LOC_Os07g11110
LOC_Os04g10000		LOC_Os07g15460
LOC_Os04g10010		LOC_Os07g17210
LOC_Os04g10060		LOC_Os07g17970
LOC_Os04g10160		LOC_Os07g19130
LOC_Os04g10350		LOC_Os07g22930
LOC_Os04g12560		LOC_Os07g23120
LOC_Os04g12720		LOC_Os07g23150
LOC_Os04g12950		LOC_Os07g25430
LOC_Os04g12960		LOC_Os07g25540
LOC_Os04g12970		LOC_Os07g26660
LOC_Os04g13210		LOC_Os07g27970
LOC_Os04g14690		LOC_Os07g28040
LOC_Os04g14810		LOC_Os07g32680
LOC_Os04g15660		LOC_Os07g32710
LOC_Os04g15920		LOC_Os07g36080
LOC_Os04g19114		LOC_Os07g36190
LOC_Os04g22080		LOC_Os07g36400
LOC_Os04g23550		LOC_Os07g37210
LOC_Os04g25060		LOC_Os07g37240
LOC_Os04g25650		LOC_Os07g37420
LOC_Os04g25900		LOC_Os07g37550
LOC_Os04g26870		LOC_Os07g38910
LOC_Os04g27060		LOC_Os07g38960
LOC_Os04g27190		LOC_Os07g40450
LOC_Os04g27790		LOC_Os07g41420
LOC_Os04g27800		LOC_Os07g42250
LOC_Os04g28780		LOC_Os07g42994
LOC_Os04g29424		LOC_Os07g43700
LOC_Os04g29680		LOC_Os07g43820
LOC_Os04g29960		LOC_Os07g43925
LOC_Os04g30260		LOC_Os07g44330
LOC_Os04g30330		LOC_Os07g44780
LOC_Os04g30340		LOC_Os07g44900
LOC_Os04g31610		LOC_Os07g46320
LOC_Os04g31760		LOC_Os07g46420
LOC_Os04g32480		LOC_Os07g46510
LOC_Os04g33390		LOC_Os07g46520
LOC_Os04g33640		LOC_Os07g47450
LOC_Os04g34320		LOC_Os07g47640
LOC_Os04g34390		LOC_Os07g48570
LOC_Os04g35680		LOC_Os07g49460
LOC_Os04g35790		LOC_Os08g01380
LOC_Os04g36830		LOC_Os08g02210
LOC_Os04g37430		LOC_Os08g03310
LOC_Os04g37619		LOC_Os08g04500
LOC_Os04g37790		LOC_Os08g04830
LOC_Os04g37880		LOC_Os08g04840
LOC_Os04g37960		LOC_Os08g05620
LOC_Os04g38540		LOC_Os08g06110
LOC_Os04g39010		LOC_Os08g08120
LOC_Os04g40630		LOC_Os08g08140
LOC_Os04g40670		LOC_Os08g08440
LOC_Os04g40970		LOC_Os08g10020
LOC_Os04g40990		LOC_Os08g12449
LOC_Os04g41370		LOC_Os08g14940
LOC_Os04g41380		LOC_Os08g14960
LOC_Os04g41640		LOC_Os08g15050
LOC_Os04g41960		LOC_Os08g16820
LOC_Os04g42830		LOC_Os08g16830
LOC_Os04g43230		LOC_Os08g17390
LOC_Os04g43420		LOC_Os08g17784
LOC_Os04g43440		LOC_Os08g24770
LOC_Os04g43650		LOC_Os08g29170
LOC_Os04g43680		LOC_Os08g29600
LOC_Os04g43710		LOC_Os08g29980
LOC_Os04g43800		LOC_Os08g30910
LOC_Os04g44250		LOC_Os08g31200
LOC_Os04g45130		LOC_Os08g31630
LOC_Os04g45920		LOC_Os08g32960
LOC_Os04g46970		LOC_Os08g33710
LOC_Os04g46980		LOC_Os08g33820
LOC_Os04g47580		LOC_Os08g34210
LOC_Os04g47620		LOC_Os08g34500
LOC_Os04g47720		LOC_Os08g35860
LOC_Os04g48290		LOC_Os08g36480
LOC_Os04g49210		LOC_Os08g36680
LOC_Os04g49360		LOC_Os08g37010
LOC_Os04g49450		LOC_Os08g37250
LOC_Os04g49970		LOC_Os08g37840
LOC_Os04g50950		LOC_Os08g38270
LOC_Os04g51030		LOC_Os08g39370
LOC_Os04g51160		LOC_Os08g39550
LOC_Os04g51450		LOC_Os08g39590
LOC_Os04g51454		LOC_Os08g40910
LOC_Os04g51460		LOC_Os08g44300
LOC_Os04g52190		LOC_Os08g44400
LOC_Os04g52320		LOC_Os08g44680
LOC_Os04g52504		LOC_Os08g45190
LOC_Os04g52590		LOC_Os09g04384
LOC_Os04g52630		LOC_Os09g06464
LOC_Os04g52780		LOC_Os09g07180
LOC_Os04g52810		LOC_Os09g07200
LOC_Os04g53210		LOC_Os09g09930
LOC_Os04g54080		LOC_Os09g09944
LOC_Os04g54140		LOC_Os09g10340
LOC_Os04g54180		LOC_Os09g10690
LOC_Os04g54200		LOC_Os09g10950
LOC_Os04g54220		LOC_Os09g12290
LOC_Os04g55120		LOC_Os09g13650
LOC_Os04g55740		LOC_Os09g17740
LOC_Os04g56030		LOC_Os09g19860
LOC_Os04g56100		LOC_Os09g20930
LOC_Os04g56120		LOC_Os09g21380
LOC_Os04g56430		LOC_Os09g23820
LOC_Os04g56910		LOC_Os09g25490
LOC_Os04g56930		LOC_Os09g25690
LOC_Os04g57860		LOC_Os09g25810
LOC_Os04g57940		LOC_Os09g26210
LOC_Os04g58200		LOC_Os09g26370
LOC_Os04g58220		LOC_Os09g26670
LOC_Os04g58280		LOC_Os09g26810
LOC_Os04g58480		LOC_Os09g26920
LOC_Os04g58810		LOC_Os09g27820
LOC_Os04g58980		LOC_Os09g27890
LOC_Os04g59190		LOC_Os09g28310
LOC_Os04g59200		LOC_Os09g28620
LOC_Os04g59380		LOC_Os09g28630
LOC_Os05g01380		LOC_Os09g28640
LOC_Os05g02140		LOC_Os09g30130
LOC_Os05g02210		LOC_Os09g30340
LOC_Os05g02580		LOC_Os09g30458
LOC_Os05g03620		LOC_Os09g31130
LOC_Os05g04490		LOC_Os09g31430
LOC_Os05g04930		LOC_Os09g31482
LOC_Os05g05060		LOC_Os09g31502
LOC_Os05g05270		LOC_Os09g31506
LOC_Os05g05290		LOC_Os09g33680
LOC_Os05g06380		LOC_Os09g34140
LOC_Os05g06390		LOC_Os09g34180
LOC_Os05g07010		LOC_Os09g34920
LOC_Os05g07120		LOC_Os09g35880
LOC_Os05g07280		LOC_Os09g35890
LOC_Os05g07450		LOC_Os09g36040
LOC_Os05g07940		LOC_Os09g36220
LOC_Os05g08860		LOC_Os09g36240
LOC_Os05g09280		LOC_Os09g36680
LOC_Os05g09440		LOC_Os09g36700
LOC_Os05g10370		LOC_Os09g38090
LOC_Os05g10650		LOC_Os09g38620
LOC_Os05g12040		LOC_Os09g38920
LOC_Os05g12481		LOC_Os10g01080
LOC_Os05g12550		LOC_Os10g02260
LOC_Os05g14240		LOC_Os10g02880
LOC_Os05g15230		LOC_Os10g05130
LOC_Os05g15300		LOC_Os10g05780
LOC_Os05g15630		LOC_Os10g07290
LOC_Os05g16824		LOC_Os10g08018
LOC_Os05g17604		LOC_Os10g08360
LOC_Os05g20100		LOC_Os10g10180
LOC_Os05g23924		LOC_Os10g11889
LOC_Os05g24660		LOC_Os10g13700
LOC_Os05g24780		LOC_Os10g13850
LOC_Os05g24890		LOC_Os10g18370
LOC_Os05g25390		LOC_Os10g20230
LOC_Os05g25920		LOC_Os10g20890
LOC_Os05g30010		LOC_Os10g21266
LOC_Os05g30510		LOC_Os10g21860
LOC_Os05g30760		LOC_Os10g25040
LOC_Os05g31160		LOC_Os10g26620
LOC_Os05g31890		LOC_Os10g26670
LOC_Os05g31970		LOC_Os10g28360
LOC_Os05g33130		LOC_Os10g29470
LOC_Os05g33160		LOC_Os10g32070
LOC_Os05g33400		LOC_Os10g32810
LOC_Os05g33410		LOC_Os10g33190
LOC_Os05g33960		LOC_Os10g33540
LOC_Os05g34570		LOC_Os10g35030
LOC_Os05g35290		LOC_Os10g35070
LOC_Os05g35500		LOC_Os10g35370
LOC_Os05g35930		LOC_Os10g35490
LOC_Os05g36090		LOC_Os10g36924
LOC_Os05g36260		LOC_Os10g37180
LOC_Os05g37060		LOC_Os10g38080
LOC_Os05g37950		LOC_Os10g38580
LOC_Os05g38140		LOC_Os10g38610
LOC_Os05g38860		LOC_Os10g40550
LOC_Os05g38880		LOC_Os10g41100
LOC_Os05g39560		LOC_Os10g41780
LOC_Os05g39580		LOC_Os10g42150
LOC_Os05g39720		LOC_Os10g42299
LOC_Os05g39990		LOC_Os10g42770
LOC_Os05g40020		LOC_Os10g42850
LOC_Os05g40700		LOC_Os10g42910
LOC_Os05g40770		LOC_Os11g01540
LOC_Os05g41370		LOC_Os11g01590
LOC_Os05g41590		LOC_Os11g02424
LOC_Os05g41760		LOC_Os11g02610
LOC_Os05g44060		LOC_Os11g03390
LOC_Os05g44900		LOC_Os11g04010
LOC_Os05g45020		LOC_Os11g04150
LOC_Os05g46000		LOC_Os11g05400
LOC_Os05g46020		LOC_Os11g07020
LOC_Os05g46520		LOC_Os11g10990
LOC_Os05g46750		LOC_Os11g11000
LOC_Os05g46760		LOC_Os11g11320
LOC_Os05g46840		LOC_Os11g11330
LOC_Os05g47750		LOC_Os11g13870
LOC_Os05g47770		LOC_Os11g13890
LOC_Os05g47960		LOC_Os11g15624
LOC_Os05g48200		LOC_Os11g16550
LOC_Os05g48640		LOC_Os11g18110
LOC_Os05g48680		LOC_Os11g22449
LOC_Os05g49060		LOC_Os11g24450
LOC_Os05g49140		LOC_Os11g27329
LOC_Os05g49620		LOC_Os11g29810
LOC_Os05g49940		LOC_Os11g31060
LOC_Os05g50100		LOC_Os11g32320
LOC_Os05g50180		LOC_Os11g37560
LOC_Os05g50570		LOC_Os11g39020
LOC_Os05g50580		LOC_Os11g40600
LOC_Os05g50730		LOC_Os11g41380
LOC_Os05g51150		LOC_Os11g42480
LOC_Os05g51390		LOC_Os11g42490
LOC_Os06g02520		LOC_Os11g42510
LOC_Os06g03520		LOC_Os11g45710
LOC_Os06g03810		LOC_Os11g45990
LOC_Os06g04070		LOC_Os11g47453
LOC_Os06g04220		LOC_Os11g47970
LOC_Os06g04230		LOC_Os12g01449
LOC_Os06g04240		LOC_Os12g01570
LOC_Os06g05420		LOC_Os12g01770
LOC_Os06g05470		LOC_Os12g02330
LOC_Os06g06250		LOC_Os12g02530
LOC_Os06g06360		LOC_Os12g02630
LOC_Os06g06670		LOC_Os12g02750
LOC_Os06g06900		LOC_Os12g03070
LOC_Os06g06930		LOC_Os12g03860
LOC_Os06g07200		LOC_Os12g03899
LOC_Os06g07330		LOC_Os12g07190
LOC_Os06g07600		LOC_Os12g07210
LOC_Os06g09220		LOC_Os12g08760
LOC_Os06g09310		LOC_Os12g08770
LOC_Os06g09880		LOC_Os12g08830
LOC_Os06g09980		LOC_Os12g12560
LOC_Os06g10160		LOC_Os12g12580
LOC_Os06g10210		LOC_Os12g13340
LOC_Os06g10350		LOC_Os12g13890
LOC_Os06g10850		LOC_Os12g13910
LOC_Os06g11030		LOC_Os12g14440
LOC_Os06g11150		LOC_Os12g17600
LOC_Os06g11200		LOC_Os12g18410
LOC_Os06g11210		LOC_Os12g22284
LOC_Os06g11300		LOC_Os12g22489
LOC_Os06g11520		LOC_Os12g23180
LOC_Os06g12150		LOC_Os12g24084
LOC_Os06g12410		LOC_Os12g25160
LOC_Os06g13140		LOC_Os12g25180
LOC_Os06g13180		LOC_Os12g25490
LOC_Os06g13390		LOC_Os12g27220
LOC_Os06g13870		LOC_Os12g27254
LOC_Os06g13880		LOC_Os12g28770
LOC_Os06g14260		LOC_Os12g32620
LOC_Os06g16170		LOC_Os12g32760
LOC_Os06g16350		LOC_Os12g33150
LOC_Os06g17070		LOC_Os12g36440
LOC_Os06g17290		LOC_Os12g37260
LOC_Os06g18140		LOC_Os12g37510
LOC_Os06g18960		LOC_Os12g38850
LOC_Os06g19070		LOC_Os12g39360
LOC_Os06g19444		LOC_Os12g40920
LOC_Os06g20150		LOC_Os12g41600
LOC_Os06g20790		LOC_Os12g41650
LOC_Os06g20820		LOC_Os12g41660
LOC_Os06g20900		LOC_Os12g42860
LOC_Os06g22100		LOC_Os12g43130
LOC_Os06g22290		LOC_Os12g43720
LOC_Os06g22440		LOC_Os12g44050
LOC_Os06g22919		LOC_Os12g44370
LOC_Os06g23140
LOC_Os06g23750
LOC_Os06g23760
LOC_Os06g23780
LOC_Os06g28030
LOC_Os06g28194
LOC_Os06g29220
LOC_Os06g29260
LOC_Os06g31090
LOC_Os06g32980
LOC_Os06g32990
LOC_Os06g33080
LOC_Os06g33090
LOC_Os06g33100
LOC_Os06g33970
LOC_Os06g34960
LOC_Os06g35520
LOC_Os06g35700
LOC_Os06g36380
LOC_Os06g37224
LOC_Os06g37300
LOC_Os06g37410
LOC_Os06g38660
LOC_Os06g38670
LOC_Os06g38730
LOC_Os06g38750
LOC_Os06g38764
LOC_Os06g38780
LOC_Os06g39130
LOC_Os06g39260
LOC_Os06g39390
LOC_Os06g39750
LOC_Os06g39780
LOC_Os06g40170
LOC_Os06g41670
LOC_Os06g42470
LOC_Os06g43080
LOC_Os06g43370
LOC_Os06g43384
LOC_Os06g43780
LOC_Os06g44010
LOC_Os06g44250
LOC_Os06g45184
LOC_Os06g45570
LOC_Os06g45630
LOC_Os06g45960
LOC_Os06g46030
LOC_Os06g46340
LOC_Os06g46950
LOC_Os06g47360
LOC_Os06g47800
LOC_Os06g48010
LOC_Os06g48160
LOC_Os06g50060
LOC_Os06g50080
LOC_Os06g50420
LOC_Os06g50650
LOC_Os06g50940
LOC_Os06g51050
LOC_Os07g01750
LOC_Os07g02570
LOC_Os07g02610
LOC_Os07g02850
LOC_Os07g02880
LOC_Os07g02990
LOC_Os07g03020
LOC_Os07g03170
LOC_Os07g03580
LOC_Os07g03600
LOC_Os07g03780
LOC_Os07g03790
LOC_Os07g03810
LOC_Os07g03820
LOC_Os07g04560
LOC_Os07g04820
LOC_Os07g05040
LOC_Os07g05830
LOC_Os07g06790
LOC_Os07g06830
LOC_Os07g07320
LOC_Os07g07790
LOC_Os07g07860
LOC_Os07g07920
LOC_Os07g07930
LOC_Os07g08350
LOC_Os07g08430
LOC_Os07g09190
LOC_Os07g09420
LOC_Os07g11870
LOC_Os07g13780
LOC_Os07g13800
LOC_Os07g14080
LOC_Os07g14820
LOC_Os07g15370
LOC_Os07g17010
LOC_Os07g22730
LOC_Os07g23410
LOC_Os07g23430
LOC_Os07g23570
LOC_Os07g25900
LOC_Os07g26110
LOC_Os07g26870
LOC_Os07g28400
LOC_Os07g28810
LOC_Os07g28890
LOC_Os07g29410
LOC_Os07g29750
LOC_Os07g29960
LOC_Os07g30590
LOC_Os07g30670
LOC_Os07g31190
LOC_Os07g31770
LOC_Os07g33440
LOC_Os07g33780
LOC_Os07g34520
LOC_Os07g34570
LOC_Os07g34980
LOC_Os07g35004
LOC_Os07g35300
LOC_Os07g35350
LOC_Os07g35480
LOC_Os07g35560
LOC_Os07g35660
LOC_Os07g35740
LOC_Os07g35750
LOC_Os07g35810
LOC_Os07g36544
LOC_Os07g36570
LOC_Os07g36690
LOC_Os07g36700
LOC_Os07g37320
LOC_Os07g37454
LOC_Os07g38130
LOC_Os07g38250
LOC_Os07g38430
LOC_Os07g38440
LOC_Os07g38570
LOC_Os07g38840
LOC_Os07g39270
LOC_Os07g39720
LOC_Os07g40300
LOC_Os07g40630
LOC_Os07g41230
LOC_Os07g41340
LOC_Os07g42510
LOC_Os07g42650
LOC_Os07g43240
LOC_Os07g43530
LOC_Os07g43560
LOC_Os07g43570
LOC_Os07g43800
LOC_Os07g43810
LOC_Os07g44100
LOC_Os07g44110
LOC_Os07g44140
LOC_Os07g44440
LOC_Os07g45550
LOC_Os07g46030
LOC_Os07g46060
LOC_Os07g46670
LOC_Os07g46846
LOC_Os07g46860
LOC_Os07g46920
LOC_Os07g46950
LOC_Os07g47210
LOC_Os07g48010
LOC_Os07g48020
LOC_Os07g48060
LOC_Os07g48510
LOC_Os07g48680
LOC_Os07g48730
LOC_Os07g48760
LOC_Os07g49310
LOC_Os08g01830
LOC_Os08g01950
LOC_Os08g02030
LOC_Os08g02230
LOC_Os08g02700
LOC_Os08g03020
LOC_Os08g03070
LOC_Os08g03240
LOC_Os08g04240
LOC_Os08g04360
LOC_Os08g04450
LOC_Os08g04630
LOC_Os08g04800
LOC_Os08g05480
LOC_Os08g06540
LOC_Os08g07100
LOC_Os08g07620
LOC_Os08g07660
LOC_Os08g08990
LOC_Os08g09000
LOC_Os08g09010
LOC_Os08g09020
LOC_Os08g09040
LOC_Os08g09060
LOC_Os08g09080
LOC_Os08g09370
LOC_Os08g09720
LOC_Os08g09790
LOC_Os08g10010
LOC_Os08g10290
LOC_Os08g10304
LOC_Os08g10310
LOC_Os08g13270
LOC_Os08g13440
LOC_Os08g14109
LOC_Os08g14320
LOC_Os08g15650
LOC_Os08g16050
LOC_Os08g16070
LOC_Os08g19694
LOC_Os08g24200
LOC_Os08g24300
LOC_Os08g24310
LOC_Os08g25670
LOC_Os08g26220
LOC_Os08g26230
LOC_Os08g28170
LOC_Os08g28240
LOC_Os08g28400
LOC_Os08g28710
LOC_Os08g29570
LOC_Os08g29660
LOC_Os08g30770
LOC_Os08g31090
LOC_Os08g31850
LOC_Os08g31860
LOC_Os08g32140
LOC_Os08g32750
LOC_Os08g32780
LOC_Os08g32930
LOC_Os08g34790
LOC_Os08g34800
LOC_Os08g35600
LOC_Os08g36920
LOC_Os08g37300
LOC_Os08g37456
LOC_Os08g37660
LOC_Os08g37940
LOC_Os08g38110
LOC_Os08g38600
LOC_Os08g38850
LOC_Os08g39180
LOC_Os08g39220
LOC_Os08g39240
LOC_Os08g39730
LOC_Os08g39780
LOC_Os08g39810
LOC_Os08g39840
LOC_Os08g39850
LOC_Os08g40160
LOC_Os08g40555
LOC_Os08g40690
LOC_Os08g40850
LOC_Os08g40930
LOC_Os08g41090
LOC_Os08g41489
LOC_Os08g41650
LOC_Os08g41670
LOC_Os08g42440
LOC_Os08g42570
LOC_Os08g42600
LOC_Os08g42700
LOC_Os08g43120
LOC_Os08g43390
LOC_Os08g43550
LOC_Os08g44360
LOC_Os08g44590
LOC_Os08g44950
LOC_Os09g01670
LOC_Os09g04710
LOC_Os09g08130
LOC_Os09g09560
LOC_Os09g11460
LOC_Os09g11480
LOC_Os09g11500
LOC_Os09g12650
LOC_Os09g13590
LOC_Os09g13600
LOC_Os09g16449
LOC_Os09g18020
LOC_Os09g18230
LOC_Os09g18260
LOC_Os09g19229
LOC_Os09g19360
LOC_Os09g19880
LOC_Os09g19970
LOC_Os09g20510
LOC_Os09g20820
LOC_Os09g21290
LOC_Os09g23530
LOC_Os09g23560
LOC_Os09g23620
LOC_Os09g24580
LOC_Os09g25060
LOC_Os09g25960
LOC_Os09g26260
LOC_Os09g26620
LOC_Os09g26780
LOC_Os09g27010
LOC_Os09g27050
LOC_Os09g27260
LOC_Os09g27510
LOC_Os09g28160
LOC_Os09g28300
LOC_Os09g28390
LOC_Os09g29310
LOC_Os09g29490
LOC_Os09g29510
LOC_Os09g29584
LOC_Os09g29660
LOC_Os09g30250
LOC_Os09g31170
LOC_Os09g31200
LOC_Os09g31380
LOC_Os09g32290
LOC_Os09g32570
LOC_Os09g33550
LOC_Os09g34250
LOC_Os09g35010
LOC_Os09g36070
LOC_Os09g36110
LOC_Os09g36320
LOC_Os09g36619
LOC_Os09g36630
LOC_Os09g36730
LOC_Os09g37080
LOC_Os09g37120
LOC_Os09g37320
LOC_Os09g37330
LOC_Os09g37344
LOC_Os09g37350
LOC_Os09g37620
LOC_Os09g37834
LOC_Os09g37880
LOC_Os09g38110
LOC_Os09g38239
LOC_Os09g38800
LOC_Os09g38910
LOC_Os09g39620
LOC_Os09g39730
LOC_Os09g39740
LOC_Os09g39770
LOC_Os09g39850
LOC_Os10g02040
LOC_Os10g02250
LOC_Os10g03440
LOC_Os10g05160
LOC_Os10g05230
LOC_Os10g05660
LOC_Os10g06030
LOC_Os10g07450
LOC_Os10g07548
LOC_Os10g08980
LOC_Os10g10030
LOC_Os10g11500
LOC_Os10g18260
LOC_Os10g18480
LOC_Os10g20160
LOC_Os10g21670
LOC_Os10g22050
LOC_Os10g22520
LOC_Os10g23310
LOC_Os10g25060
LOC_Os10g25290
LOC_Os10g25400
LOC_Os10g25420
LOC_Os10g26940
LOC_Os10g28080
LOC_Os10g28120
LOC_Os10g28299
LOC_Os10g30390
LOC_Os10g30530
LOC_Os10g32990
LOC_Os10g33040
LOC_Os10g33130
LOC_Os10g33780
LOC_Os10g34840
LOC_Os10g35950
LOC_Os10g36030
LOC_Os10g36390
LOC_Os10g36500
LOC_Os10g36520
LOC_Os10g36703
LOC_Os10g36848
LOC_Os10g36980
LOC_Os10g37190
LOC_Os10g37400
LOC_Os10g37570
LOC_Os10g37760
LOC_Os10g37860
LOC_Os10g38160
LOC_Os10g38340
LOC_Os10g38360
LOC_Os10g38600
LOC_Os10g38860
LOC_Os10g38910
LOC_Os10g39100
LOC_Os10g39150
LOC_Os10g39710
LOC_Os10g40640
LOC_Os10g40720
LOC_Os10g41020
LOC_Os10g41330
LOC_Os10g41420
LOC_Os10g41430
LOC_Os10g41550
LOC_Os10g41740
LOC_Os10g42040
LOC_Os10g42404
LOC_Os10g42690
LOC_Os10g42900
LOC_Os10g43060
LOC_Os11g01410
LOC_Os11g01850
LOC_Os11g02100
LOC_Os11g02520
LOC_Os11g02530
LOC_Os11g03540
LOC_Os11g03580
LOC_Os11g03650
LOC_Os11g03910
LOC_Os11g04300
LOC_Os11g04560
LOC_Os11g04830
LOC_Os11g05190
LOC_Os11g05380
LOC_Os11g06150
LOC_Os11g07225
LOC_Os11g07440
LOC_Os11g07690
LOC_Os11g09110
LOC_Os11g09418
LOC_Os11g09478
LOC_Os11g10250
LOC_Os11g10260
LOC_Os11g10290
LOC_Os11g10470
LOC_Os11g10490
LOC_Os11g10710
LOC_Os11g10800
LOC_Os11g11780
LOC_Os11g11970
LOC_Os11g13820
LOC_Os11g13970
LOC_Os11g14910
LOC_Os11g15040
LOC_Os11g19340
LOC_Os11g19490
LOC_Os11g19730
LOC_Os11g20360
LOC_Os11g24060
LOC_Os11g25040
LOC_Os11g28470
LOC_Os11g28530
LOC_Os11g29210
LOC_Os11g29290
LOC_Os11g29710
LOC_Os11g30200
LOC_Os11g30210
LOC_Os11g30810
LOC_Os11g31090
LOC_Os11g31190
LOC_Os11g31540
LOC_Os11g31550
LOC_Os11g32290
LOC_Os11g32500
LOC_Os11g32650
LOC_Os11g32930
LOC_Os11g33050
LOC_Os11g34130
LOC_Os11g34460
LOC_Os11g34624
LOC_Os11g34660
LOC_Os11g35330
LOC_Os11g35450
LOC_Os11g35660
LOC_Os11g35840
LOC_Os11g35850
LOC_Os11g36000
LOC_Os11g36150
LOC_Os11g36160
LOC_Os11g36190
LOC_Os11g36400
LOC_Os11g37210
LOC_Os11g37700
LOC_Os11g37960
LOC_Os11g38360
LOC_Os11g38580
LOC_Os11g39000
LOC_Os11g39420
LOC_Os11g39450
LOC_Os11g41590
LOC_Os11g42800
LOC_Os11g43590
LOC_Os11g44340
LOC_Os11g44430
LOC_Os11g44950
LOC_Os11g45400
LOC_Os11g47180
LOC_Os11g47290
LOC_Os11g47500
LOC_Os12g01900
LOC_Os12g02060
LOC_Os12g02450
LOC_Os12g03050
LOC_Os12g03350
LOC_Os12g03630
LOC_Os12g03640
LOC_Os12g05440
LOC_Os12g05760
LOC_Os12g05840
LOC_Os12g05860
LOC_Os12g05870
LOC_Os12g05880
LOC_Os12g05990
LOC_Os12g06180
LOC_Os12g06250
LOC_Os12g06410
LOC_Os12g07030
LOC_Os12g07310
LOC_Os12g07550
LOC_Os12g08850
LOC_Os12g08920
LOC_Os12g08930
LOC_Os12g09790
LOC_Os12g10140
LOC_Os12g10750
LOC_Os12g11500
LOC_Os12g12080
LOC_Os12g13800
LOC_Os12g14540
LOC_Os12g15400
LOC_Os12g16010
LOC_Os12g16720
LOC_Os12g17160
LOC_Os12g17430
LOC_Os12g17860
LOC_Os12g18560
LOC_Os12g23700
LOC_Os12g25090
LOC_Os12g25660
LOC_Os12g26470
LOC_Os12g26510
LOC_Os12g28590
LOC_Os12g28710
LOC_Os12g30180
LOC_Os12g31000
LOC_Os12g32190
LOC_Os12g32850
LOC_Os12g36100
LOC_Os12g36110
LOC_Os12g36830
LOC_Os12g36840
LOC_Os12g36850
LOC_Os12g36860
LOC_Os12g36880
LOC_Os12g37400
LOC_Os12g38010
LOC_Os12g38910
LOC_Os12g38920
LOC_Os12g39110
LOC_Os12g39310
LOC_Os12g39630
LOC_Os12g41110
LOC_Os12g41490
LOC_Os12g41630
LOC_Os12g41910
LOC_Os12g42064
LOC_Os12g42280
LOC_Os12g43510
LOC_Os12g43530
LOC_Os12g44070
LOC_Os12g44190

## Sheet: Clade1
GO_acc	term_type	Term	queryitem	querytotal	bgitem	bgtotal	pvalue	FDR	entries
GO:0008152	P	metabolic process	772	1136	19328	34296	2.2e-15	6.9e-13	// LOC_Os11g31090 // LOC_Os02g33680 // LOC_Os01g38229 // LOC_Os07g36700 // LOC_Os02g50690 // LOC_Os11g19340 // LOC_Os11g42800 // LOC_Os11g07690 // LOC_Os01g02360 // LOC_Os06g45630 // LOC_Os06g46340 // LOC_Os08g44590 // LOC_Os02g48210 // LOC_Os02g06130 // LOC_Os10g42690 // LOC_Os06g48160 // LOC_Os05g47770 // LOC_Os11g36150 // LOC_Os10g18260 // LOC_Os07g35004 // LOC_Os01g50020 // LOC_Os07g13780 // …
GO:0050896	P	response to stimulus	342	1136	6928	34296	5.2e-15	8.4e-13	// LOC_Os04g25900 // LOC_Os01g38229 // LOC_Os07g36700 // LOC_Os11g19340 // LOC_Os11g07690 // LOC_Os03g26044 // LOC_Os02g06130 // LOC_Os06g48160 // LOC_Os02g42640 // LOC_Os12g44070 // LOC_Os08g36920 // LOC_Os04g52780 // LOC_Os03g22020 // LOC_Os02g11070 // LOC_Os04g32480 // LOC_Os08g39220 // LOC_Os05g07010 // LOC_Os06g48010 // LOC_Os03g58290 // LOC_Os01g22336 // LOC_Os01g21120 // LOC_Os07g43810 // …
GO:0006950	P	response to stress	248	1136	4660	34296	7.4e-14	7.9e-12	// LOC_Os04g25900 // LOC_Os06g32990 // LOC_Os11g05380 // LOC_Os11g35850 // LOC_Os02g05950 // LOC_Os01g38229 // LOC_Os09g23560 // LOC_Os03g17700 // LOC_Os07g36700 // LOC_Os06g41670 // LOC_Os11g19340 // LOC_Os04g43710 // LOC_Os11g07690 // LOC_Os02g32590 // LOC_Os10g11500 // LOC_Os10g25290 // LOC_Os03g09170 // LOC_Os03g44380 // LOC_Os02g06130 // LOC_Os04g13210 // LOC_Os06g29220 // LOC_Os06g11210 // …
GO:0006464	P	protein modification process	210	1136	3977	34296	2.1e-11	1.4e-09	// LOC_Os11g31550 // LOC_Os03g43440 // LOC_Os10g37190 // LOC_Os02g33680 // LOC_Os01g38229 // LOC_Os02g41480 // LOC_Os03g17700 // LOC_Os11g29210 // LOC_Os04g43710 // LOC_Os05g40770 // LOC_Os01g02360 // LOC_Os06g45630 // LOC_Os09g18020 // LOC_Os08g39180 // LOC_Os02g48210 // LOC_Os02g06130 // LOC_Os10g06030 // LOC_Os11g34624 // LOC_Os05g47770 // LOC_Os05g46750 // LOC_Os11g36150 // LOC_Os10g18260 // …
GO:0043412	P	macromolecule modification	210	1136	3977	34296	2.1e-11	1.4e-09	// LOC_Os11g31550 // LOC_Os03g43440 // LOC_Os10g37190 // LOC_Os02g33680 // LOC_Os01g38229 // LOC_Os02g41480 // LOC_Os03g17700 // LOC_Os11g29210 // LOC_Os04g43710 // LOC_Os05g40770 // LOC_Os01g02360 // LOC_Os06g45630 // LOC_Os09g18020 // LOC_Os08g39180 // LOC_Os02g48210 // LOC_Os02g06130 // LOC_Os10g06030 // LOC_Os11g34624 // LOC_Os05g47770 // LOC_Os05g46750 // LOC_Os11g36150 // LOC_Os10g18260 // …
GO:0009607	P	response to biotic stimulus	95	1136	1404	34296	2.4e-10	1.3e-08	// LOC_Os03g17700 // LOC_Os11g19340 // LOC_Os08g39850 // LOC_Os10g11500 // LOC_Os11g01410 // LOC_Os03g47610 // LOC_Os03g26044 // LOC_Os04g13210 // LOC_Os03g55670 // LOC_Os10g05660 // LOC_Os03g29410 // LOC_Os03g43880 // LOC_Os04g52780 // LOC_Os03g52860 // LOC_Os01g71860 // LOC_Os04g32480 // LOC_Os11g36000 // LOC_Os03g22620 // LOC_Os08g39220 // LOC_Os11g35660 // LOC_Os01g17240 // LOC_Os03g08330 // …
GO:0023052	P	signaling	133	1136	2409	34296	1.6e-08	7.3e-07	// LOC_Os03g43440 // LOC_Os05g40770 // LOC_Os11g35850 // LOC_Os03g17700 // LOC_Os11g29210 // LOC_Os04g43710 // LOC_Os02g10860 // LOC_Os06g45630 // LOC_Os03g09170 // LOC_Os04g09900 // LOC_Os02g06130 // LOC_Os11g35450 // LOC_Os04g10000 // LOC_Os11g34624 // LOC_Os03g08460 // LOC_Os09g37834 // LOC_Os12g37400 // LOC_Os04g52780 // LOC_Os05g39580 // LOC_Os04g54200 // LOC_Os01g72330 // LOC_Os12g02450 // …
GO:0009875	P	pollen-pistil interaction	20	1136	118	34296	1.9e-08	7.6e-07	// LOC_Os01g66250 // LOC_Os09g37834 // LOC_Os05g07450 // LOC_Os04g34390 // LOC_Os04g54080 // LOC_Os04g34320 // LOC_Os04g28780 // LOC_Os07g36544 // LOC_Os11g10290 // LOC_Os04g54140 // LOC_Os11g34624 // LOC_Os01g40499 // LOC_Os01g45520 // LOC_Os10g20160 // LOC_Os09g37880 // LOC_Os01g57560 // LOC_Os01g66640 // LOC_Os07g36570 // LOC_Os12g03640 // LOC_Os01g57510
GO:0007165	P	signal transduction	109	1136	1951	34296	2.1e-07	6.6e-06	// LOC_Os03g43440 // LOC_Os05g40770 // LOC_Os11g35850 // LOC_Os03g17700 // LOC_Os11g29210 // LOC_Os02g10860 // LOC_Os06g45630 // LOC_Os03g09170 // LOC_Os04g09900 // LOC_Os02g06130 // LOC_Os11g35450 // LOC_Os03g08460 // LOC_Os12g37400 // LOC_Os04g52780 // LOC_Os05g39580 // LOC_Os04g54200 // LOC_Os01g72330 // LOC_Os12g02450 // LOC_Os04g51460 // LOC_Os06g38670 // LOC_Os04g32480 // LOC_Os11g36000 // …
GO:0050794	P	regulation of cellular process	109	1136	1951	34296	2.1e-07	6.6e-06	// LOC_Os03g43440 // LOC_Os05g40770 // LOC_Os11g35850 // LOC_Os03g17700 // LOC_Os11g29210 // LOC_Os02g10860 // LOC_Os06g45630 // LOC_Os03g09170 // LOC_Os04g09900 // LOC_Os02g06130 // LOC_Os11g35450 // LOC_Os03g08460 // LOC_Os12g37400 // LOC_Os04g52780 // LOC_Os05g39580 // LOC_Os04g54200 // LOC_Os01g72330 // LOC_Os12g02450 // LOC_Os04g51460 // LOC_Os06g38670 // LOC_Os04g32480 // LOC_Os11g36000 // …
GO:0023046	P	signaling process	109	1136	1972	34296	3.4e-07	9e-06	// LOC_Os03g43440 // LOC_Os05g40770 // LOC_Os11g35850 // LOC_Os03g17700 // LOC_Os11g29210 // LOC_Os02g10860 // LOC_Os06g45630 // LOC_Os03g09170 // LOC_Os04g09900 // LOC_Os02g06130 // LOC_Os11g35450 // LOC_Os03g08460 // LOC_Os12g37400 // LOC_Os04g52780 // LOC_Os05g39580 // LOC_Os04g54200 // LOC_Os01g72330 // LOC_Os12g02450 // LOC_Os04g51460 // LOC_Os06g38670 // LOC_Os04g32480 // LOC_Os11g36000 // …
GO:0023060	P	signal transmission	109	1136	1972	34296	3.4e-07	9e-06	// LOC_Os03g43440 // LOC_Os05g40770 // LOC_Os11g35850 // LOC_Os03g17700 // LOC_Os11g29210 // LOC_Os02g10860 // LOC_Os06g45630 // LOC_Os03g09170 // LOC_Os04g09900 // LOC_Os02g06130 // LOC_Os11g35450 // LOC_Os03g08460 // LOC_Os12g37400 // LOC_Os04g52780 // LOC_Os05g39580 // LOC_Os04g54200 // LOC_Os01g72330 // LOC_Os12g02450 // LOC_Os04g51460 // LOC_Os06g38670 // LOC_Os04g32480 // LOC_Os11g36000 // …
GO:0009719	P	response to endogenous stimulus	110	1136	2015	34296	5.2e-07	1.3e-05	// LOC_Os09g30250 // LOC_Os03g17700 // LOC_Os06g07200 // LOC_Os08g39850 // LOC_Os10g11500 // LOC_Os02g10860 // LOC_Os04g58200 // LOC_Os10g25290 // LOC_Os03g09170 // LOC_Os04g09900 // LOC_Os09g37350 // LOC_Os06g48160 // LOC_Os03g08460 // LOC_Os01g50940 // LOC_Os09g29660 // LOC_Os03g08320 // LOC_Os11g28530 // LOC_Os03g52860 // LOC_Os01g72330 // LOC_Os05g39990 // LOC_Os03g55540 // LOC_Os02g52010 // …
GO:0019748	P	secondary metabolic process	45	1136	583	34296	5.7e-07	1.3e-05	// LOC_Os11g31090 // LOC_Os07g07320 // LOC_Os04g01470 // LOC_Os05g39720 // LOC_Os07g17010 // LOC_Os10g38340 // LOC_Os06g18140 // LOC_Os11g07690 // LOC_Os02g10860 // LOC_Os01g27340 // LOC_Os01g42380 // LOC_Os04g56910 // LOC_Os11g32650 // LOC_Os04g49210 // LOC_Os10g38360 // LOC_Os09g23530 // LOC_Os08g44360 // LOC_Os10g36848 // LOC_Os01g37750 // LOC_Os04g10000 // LOC_Os01g10580 // LOC_Os06g10350 // …
GO:0050789	P	regulation of biological process	110	1136	2132	34296	6.1e-06	0.00013	// LOC_Os03g43440 // LOC_Os05g40770 // LOC_Os11g35850 // LOC_Os03g17700 // LOC_Os11g29210 // LOC_Os02g10860 // LOC_Os06g45630 // LOC_Os03g09170 // LOC_Os04g09900 // LOC_Os02g06130 // LOC_Os11g35450 // LOC_Os03g08460 // LOC_Os12g37400 // LOC_Os04g52780 // LOC_Os05g39580 // LOC_Os04g54200 // LOC_Os01g72330 // LOC_Os12g02450 // LOC_Os04g51460 // LOC_Os06g38670 // LOC_Os04g32480 // LOC_Os11g36000 // …
GO:0044267	P	cellular protein metabolic process	213	1136	4849	34296	1.5e-05	0.0003	// LOC_Os11g31550 // LOC_Os03g43440 // LOC_Os10g37190 // LOC_Os02g33680 // LOC_Os01g38229 // LOC_Os02g41480 // LOC_Os03g17700 // LOC_Os11g29210 // LOC_Os04g43710 // LOC_Os05g40770 // LOC_Os01g02360 // LOC_Os06g45630 // LOC_Os09g18020 // LOC_Os08g39180 // LOC_Os02g48210 // LOC_Os02g06130 // LOC_Os10g06030 // LOC_Os11g34624 // LOC_Os05g47770 // LOC_Os05g46750 // LOC_Os11g36150 // LOC_Os10g18260 // …
GO:0065007	P	biological regulation	136	1136	2871	34296	2.8e-05	0.00053	// LOC_Os03g43440 // LOC_Os05g40770 // LOC_Os11g35850 // LOC_Os03g17700 // LOC_Os07g36700 // LOC_Os11g19340 // LOC_Os02g10860 // LOC_Os06g45630 // LOC_Os03g09170 // LOC_Os04g09900 // LOC_Os02g06130 // LOC_Os11g35450 // LOC_Os04g10000 // LOC_Os03g08460 // LOC_Os02g53400 // LOC_Os01g28840 // LOC_Os10g02250 // LOC_Os04g29680 // LOC_Os04g52780 // LOC_Os05g39580 // LOC_Os04g54200 // LOC_Os01g72330 // …
GO:0044260	P	cellular macromolecule metabolic process	220	1136	5364	34296	0.00054	0.0097	// LOC_Os11g31550 // LOC_Os03g43440 // LOC_Os10g37190 // LOC_Os02g33680 // LOC_Os01g38229 // LOC_Os05g47750 // LOC_Os02g41480 // LOC_Os03g17700 // LOC_Os11g29210 // LOC_Os04g43710 // LOC_Os05g40770 // LOC_Os01g02360 // LOC_Os06g45630 // LOC_Os09g18020 // LOC_Os08g39180 // LOC_Os02g48210 // LOC_Os02g06130 // LOC_Os10g06030 // LOC_Os11g34624 // LOC_Os05g47770 // LOC_Os05g46750 // LOC_Os11g36150 // …
GO:0051704	P	multi-organism process	22	1136	337	34296	0.0031	0.05	// LOC_Os04g54080 // LOC_Os01g42060 // LOC_Os09g37880 // LOC_Os11g10290 // LOC_Os04g34390 // LOC_Os01g66640 // LOC_Os05g07450 // LOC_Os04g28780 // LOC_Os12g05760 // LOC_Os11g34624 // LOC_Os10g20160 // LOC_Os07g36544 // LOC_Os01g57560 // LOC_Os12g03640 // LOC_Os09g37834 // LOC_Os01g40499 // LOC_Os04g34320 // LOC_Os01g66250 // LOC_Os01g45520 // LOC_Os04g54140 // LOC_Os07g36570 // LOC_Os01g57510
GO:0009856	P	pollination	22	1136	337	34296	0.0031	0.05	// LOC_Os04g54080 // LOC_Os01g42060 // LOC_Os09g37880 // LOC_Os11g10290 // LOC_Os04g34390 // LOC_Os01g66640 // LOC_Os05g07450 // LOC_Os04g28780 // LOC_Os12g05760 // LOC_Os11g34624 // LOC_Os10g20160 // LOC_Os07g36544 // LOC_Os01g57560 // LOC_Os12g03640 // LOC_Os09g37834 // LOC_Os01g40499 // LOC_Os04g34320 // LOC_Os01g66250 // LOC_Os01g45520 // LOC_Os04g54140 // LOC_Os07g36570 // LOC_Os01g57510
GO:0006629	P	lipid metabolic process	65	1136	1376	34296	0.0038	0.058	// LOC_Os04g37619 // LOC_Os08g10010 // LOC_Os01g14630 // LOC_Os02g09610 // LOC_Os11g31090 // LOC_Os01g70360 // LOC_Os08g04800 // LOC_Os02g50690 // LOC_Os11g19340 // LOC_Os03g52860 // LOC_Os06g06250 // LOC_Os08g39850 // LOC_Os09g04710 // LOC_Os06g11200 // LOC_Os03g55800 // LOC_Os04g09900 // LOC_Os04g10060 // LOC_Os03g44380 // LOC_Os02g11020 // LOC_Os06g50940 // LOC_Os06g11210 // LOC_Os06g20790 // …
GO:0009628	P	response to abiotic stimulus	127	1136	3022	34296	0.0043	0.062	// LOC_Os01g38229 // LOC_Os03g17700 // LOC_Os07g36700 // LOC_Os01g61080 // LOC_Os08g39850 // LOC_Os02g10860 // LOC_Os02g46860 // LOC_Os03g09170 // LOC_Os03g44380 // LOC_Os04g13210 // LOC_Os06g48160 // LOC_Os04g43680 // LOC_Os04g10000 // LOC_Os04g49970 // LOC_Os11g30810 // LOC_Os01g70360 // LOC_Os03g53340 // LOC_Os01g55240 // LOC_Os01g49310 // LOC_Os05g39990 // LOC_Os03g55540 // LOC_Os02g11070 // …
GO:0007154	P	cell communication	29	1136	512	34296	0.0053	0.074	// LOC_Os04g54080 // LOC_Os09g37880 // LOC_Os01g66250 // LOC_Os11g10290 // LOC_Os04g43710 // LOC_Os01g03530 // LOC_Os04g34390 // LOC_Os01g66640 // LOC_Os05g07450 // LOC_Os04g28780 // LOC_Os11g34624 // LOC_Os11g47500 // LOC_Os10g20160 // LOC_Os07g36544 // LOC_Os01g57560 // LOC_Os04g12960 // LOC_Os12g03640 // LOC_Os01g64110 // LOC_Os09g37834 // LOC_Os01g40499 // LOC_Os04g34320 // LOC_Os04g54140 // …
GO:0019538	P	protein metabolic process	235	1136	6088	34296	0.0069	0.092	// LOC_Os11g31550 // LOC_Os03g43440 // LOC_Os10g37190 // LOC_Os09g36110 // LOC_Os02g33680 // LOC_Os01g38229 // LOC_Os09g30250 // LOC_Os03g17700 // LOC_Os11g29210 // LOC_Os04g43710 // LOC_Os05g40770 // LOC_Os01g02360 // LOC_Os06g45630 // LOC_Os09g18020 // LOC_Os08g39180 // LOC_Os02g48210 // LOC_Os02g06130 // LOC_Os10g06030 // LOC_Os11g34624 // LOC_Os05g47770 // LOC_Os05g46750 // LOC_Os11g36150 // …
GO:0044238	P	primary metabolic process	477	1136	13205	34296	0.0098	0.13	// LOC_Os11g31090 // LOC_Os02g33680 // LOC_Os01g38229 // LOC_Os07g36700 // LOC_Os02g50690 // LOC_Os11g19340 // LOC_Os01g02360 // LOC_Os06g45630 // LOC_Os06g46340 // LOC_Os02g48210 // LOC_Os02g06130 // LOC_Os01g60640 // LOC_Os10g42690 // LOC_Os05g47770 // LOC_Os11g36150 // LOC_Os10g18260 // LOC_Os07g35004 // LOC_Os01g50020 // LOC_Os07g04560 // LOC_Os08g01830 // LOC_Os05g51150 // LOC_Os08g36920 // …
GO:0044237	P	cellular metabolic process	366	1136	10280	34296	0.057	0.7	// LOC_Os02g33680 // LOC_Os01g38229 // LOC_Os01g02360 // LOC_Os06g45630 // LOC_Os11g37700 // LOC_Os02g48210 // LOC_Os02g06130 // LOC_Os10g42690 // LOC_Os05g47770 // LOC_Os11g36150 // LOC_Os10g18260 // LOC_Os07g35004 // LOC_Os01g50020 // LOC_Os07g04560 // LOC_Os08g01830 // LOC_Os05g51150 // LOC_Os08g36920 // LOC_Os12g37400 // LOC_Os04g52780 // LOC_Os02g32590 // LOC_Os06g38670 // LOC_Os05g25390 // …
GO:0042592	P	homeostatic process	17	1136	342	34296	0.073	0.81	// LOC_Os02g56420 // LOC_Os02g51370 // LOC_Os07g08350 // LOC_Os10g06030 // LOC_Os09g25960 // LOC_Os04g29680 // LOC_Os07g29410 // LOC_Os07g15370 // LOC_Os04g30260 // LOC_Os02g53400 // LOC_Os07g48510 // LOC_Os04g30340 // LOC_Os12g38010 // LOC_Os10g07548 // LOC_Os10g02250 // LOC_Os07g31190 // LOC_Os01g28840
GO:0019725	P	cellular homeostasis	17	1136	342	34296	0.073	0.81	// LOC_Os02g56420 // LOC_Os02g51370 // LOC_Os07g08350 // LOC_Os10g06030 // LOC_Os09g25960 // LOC_Os04g29680 // LOC_Os07g29410 // LOC_Os07g15370 // LOC_Os04g30260 // LOC_Os02g53400 // LOC_Os07g48510 // LOC_Os04g30340 // LOC_Os12g38010 // LOC_Os10g07548 // LOC_Os10g02250 // LOC_Os07g31190 // LOC_Os01g28840
GO:0043170	P	macromolecule metabolic process	242	1136	6691	34296	0.073	0.81	// LOC_Os11g31550 // LOC_Os03g43440 // LOC_Os10g37190 // LOC_Os09g36110 // LOC_Os02g33680 // LOC_Os01g38229 // LOC_Os05g47750 // LOC_Os09g30250 // LOC_Os03g17700 // LOC_Os11g29210 // LOC_Os04g43710 // LOC_Os05g40770 // LOC_Os01g02360 // LOC_Os06g45630 // LOC_Os09g18020 // LOC_Os08g39180 // LOC_Os02g48210 // LOC_Os02g06130 // LOC_Os10g06030 // LOC_Os11g34624 // LOC_Os05g47770 // LOC_Os05g46750 // …
GO:0016265	P	death	15	1136	478	34296	0.62	1	// LOC_Os09g23560 // LOC_Os11g29210 // LOC_Os04g43440 // LOC_Os11g47290 // LOC_Os11g38580 // LOC_Os01g70080 // LOC_Os09g37620 // LOC_Os02g35490 // LOC_Os09g23530 // LOC_Os05g46000 // LOC_Os08g16070 // LOC_Os09g11480 // LOC_Os02g30190 // LOC_Os08g42700 // LOC_Os04g14690
GO:0009991	P	response to extracellular stimulus	11	1136	393	34296	0.75	1	// LOC_Os03g08920 // LOC_Os01g64110 // LOC_Os01g21250 // LOC_Os08g40690 // LOC_Os04g43710 // LOC_Os11g47500 // LOC_Os01g03530 // LOC_Os10g11500 // LOC_Os07g43530 // LOC_Os04g12960 // LOC_Os03g47610
GO:0030154	P	cell differentiation	11	1136	710	34296	1	1	// LOC_Os03g09170 // LOC_Os09g20820 // LOC_Os07g36690 // LOC_Os07g36700 // LOC_Os12g05760 // LOC_Os05g24780 // LOC_Os01g50100 // LOC_Os02g16909 // LOC_Os06g46950 // LOC_Os05g46000 // LOC_Os08g42600
GO:0009791	P	post-embryonic development	50	1136	2033	34296	0.99	1	// LOC_Os03g08330 // LOC_Os07g48760 // LOC_Os01g06550 // LOC_Os07g07320 // LOC_Os09g30250 // LOC_Os03g49260 // LOC_Os03g20380 // LOC_Os10g38340 // LOC_Os01g08700 // LOC_Os11g13820 // LOC_Os02g10860 // LOC_Os02g49230 // LOC_Os06g04070 // LOC_Os01g38530 // LOC_Os10g38160 // LOC_Os04g49450 // LOC_Os06g06900 // LOC_Os12g03050 // LOC_Os08g40555 // LOC_Os01g17330 // LOC_Os01g10580 // LOC_Os03g55670 // …
GO:0009790	P	embryonic development	16	1136	810	34296	0.99	1	// LOC_Os01g21250 // LOC_Os04g52810 // LOC_Os06g09880 // LOC_Os01g42060 // LOC_Os05g12040 // LOC_Os12g03050 // LOC_Os08g09370 // LOC_Os01g17330 // LOC_Os03g55540 // LOC_Os03g55670 // LOC_Os06g23760 // LOC_Os06g23780 // LOC_Os06g04070 // LOC_Os02g33610 // LOC_Os03g15920 // LOC_Os11g31540
GO:0006807	P	nitrogen compound metabolic process	150	1136	5399	34296	0.99	1	// LOC_Os07g40300 // LOC_Os01g19260 // LOC_Os02g10860 // LOC_Os09g35010 // LOC_Os03g09170 // LOC_Os11g37700 // LOC_Os04g13210 // LOC_Os01g61940 // LOC_Os01g64310 // LOC_Os10g42690 // LOC_Os03g08460 // LOC_Os02g40530 // LOC_Os01g50940 // LOC_Os09g33550 // LOC_Os01g50020 // LOC_Os07g04560 // LOC_Os03g53340 // LOC_Os05g51150 // LOC_Os08g36920 // LOC_Os12g37400 // LOC_Os07g33780 // LOC_Os01g60600 // …
GO:0008219	P	cell death	15	1136	478	34296	0.62	1	// LOC_Os09g23560 // LOC_Os11g29210 // LOC_Os04g43440 // LOC_Os11g47290 // LOC_Os11g38580 // LOC_Os01g70080 // LOC_Os09g37620 // LOC_Os02g35490 // LOC_Os09g23530 // LOC_Os05g46000 // LOC_Os08g16070 // LOC_Os09g11480 // LOC_Os02g30190 // LOC_Os08g42700 // LOC_Os04g14690
GO:0009653	P	anatomical structure morphogenesis	31	1136	1141	34296	0.89	1	// LOC_Os09g20820 // LOC_Os09g30250 // LOC_Os07g36700 // LOC_Os02g42190 // LOC_Os01g60770 // LOC_Os10g40720 // LOC_Os12g05760 // LOC_Os01g38530 // LOC_Os10g06030 // LOC_Os08g42600 // LOC_Os12g03050 // LOC_Os08g40555 // LOC_Os06g46950 // LOC_Os04g12960 // LOC_Os07g36690 // LOC_Os04g52810 // LOC_Os04g29680 // LOC_Os01g50100 // LOC_Os05g39990 // LOC_Os05g24780 // LOC_Os02g16909 // LOC_Os10g02250 // …
GO:0007049	P	cell cycle	11	1136	485	34296	0.92	1	// LOC_Os11g31550 // LOC_Os04g47580 // LOC_Os03g11040 // LOC_Os02g04240 // LOC_Os04g37960 // LOC_Os10g41430 // LOC_Os04g52320 // LOC_Os07g43240 // LOC_Os08g42600 // LOC_Os08g44360 // LOC_Os11g31540
GO:0016049	P	cell growth	20	1136	567	34296	0.42	1	// LOC_Os02g56420 // LOC_Os04g29680 // LOC_Os10g06030 // LOC_Os11g39000 // LOC_Os08g42600 // LOC_Os07g31190 // LOC_Os07g36690 // LOC_Os07g36700 // LOC_Os02g42190 // LOC_Os11g19340 // LOC_Os01g60770 // LOC_Os05g39990 // LOC_Os04g30260 // LOC_Os12g05760 // LOC_Os04g30340 // LOC_Os10g40720 // LOC_Os10g07548 // LOC_Os10g02250 // LOC_Os01g50100 // LOC_Os01g38530
GO:0000003	P	reproduction	59	1136	1965	34296	0.8	1	// LOC_Os03g08330 // LOC_Os06g06900 // LOC_Os04g54080 // LOC_Os01g42060 // LOC_Os04g34390 // LOC_Os03g17700 // LOC_Os11g10290 // LOC_Os07g36570 // LOC_Os12g05760 // LOC_Os01g08700 // LOC_Os09g37880 // LOC_Os02g49230 // LOC_Os01g66640 // LOC_Os01g38530 // LOC_Os01g06550 // LOC_Os02g47470 // LOC_Os06g04070 // LOC_Os04g49450 // LOC_Os04g28780 // LOC_Os01g66250 // LOC_Os12g03050 // LOC_Os11g34624 // …
GO:0048869	P	cellular developmental process	11	1136	710	34296	1	1	// LOC_Os03g09170 // LOC_Os09g20820 // LOC_Os07g36690 // LOC_Os07g36700 // LOC_Os12g05760 // LOC_Os05g24780 // LOC_Os01g50100 // LOC_Os02g16909 // LOC_Os06g46950 // LOC_Os05g46000 // LOC_Os08g42600
GO:0016043	P	cellular component organization	37	1136	1935	34296	1	1	// LOC_Os08g42600 // LOC_Os11g31090 // LOC_Os09g20820 // LOC_Os06g07200 // LOC_Os02g42190 // LOC_Os11g19340 // LOC_Os01g60770 // LOC_Os09g01670 // LOC_Os04g37960 // LOC_Os11g09418 // LOC_Os10g40720 // LOC_Os01g38530 // LOC_Os02g55970 // LOC_Os10g06030 // LOC_Os10g02250 // LOC_Os12g05760 // LOC_Os06g48160 // LOC_Os05g07010 // LOC_Os01g10580 // LOC_Os05g09440 // LOC_Os06g46950 // LOC_Os11g31540 // …
GO:0090066	P	regulation of anatomical structure size	20	1136	567	34296	0.42	1	// LOC_Os02g56420 // LOC_Os04g29680 // LOC_Os10g06030 // LOC_Os11g39000 // LOC_Os08g42600 // LOC_Os07g31190 // LOC_Os07g36690 // LOC_Os07g36700 // LOC_Os02g42190 // LOC_Os11g19340 // LOC_Os01g60770 // LOC_Os05g39990 // LOC_Os04g30260 // LOC_Os12g05760 // LOC_Os04g30340 // LOC_Os10g40720 // LOC_Os10g07548 // LOC_Os10g02250 // LOC_Os01g50100 // LOC_Os01g38530
GO:0065008	P	regulation of biological quality	29	1136	863	34296	0.5	1	// LOC_Os07g36690 // LOC_Os07g29410 // LOC_Os02g42190 // LOC_Os11g19340 // LOC_Os01g60770 // LOC_Os01g50100 // LOC_Os10g40720 // LOC_Os01g38530 // LOC_Os10g06030 // LOC_Os09g25960 // LOC_Os08g42600 // LOC_Os12g05760 // LOC_Os07g15370 // LOC_Os02g53400 // LOC_Os12g38010 // LOC_Os01g28840 // LOC_Os02g51370 // LOC_Os07g08350 // LOC_Os04g29680 // LOC_Os07g36700 // LOC_Os05g39990 // LOC_Os10g02250 // …
GO:0009908	P	flower development	14	1136	662	34296	0.97	1	// LOC_Os03g08330 // LOC_Os06g06900 // LOC_Os01g06550 // LOC_Os04g49450 // LOC_Os12g25660 // LOC_Os11g29290 // LOC_Os11g34460 // LOC_Os03g17700 // LOC_Os01g08700 // LOC_Os04g37430 // LOC_Os09g26780 // LOC_Os02g03310 // LOC_Os01g38530 // LOC_Os11g31540
GO:0005975	P	carbohydrate metabolic process	55	1136	1439	34296	0.16	1	// LOC_Os04g33640 // LOC_Os11g31090 // LOC_Os05g07940 // LOC_Os04g40990 // LOC_Os07g36690 // LOC_Os05g46520 // LOC_Os07g36700 // LOC_Os08g40930 // LOC_Os02g44230 // LOC_Os01g42380 // LOC_Os04g41640 // LOC_Os12g39630 // LOC_Os02g56420 // LOC_Os04g57860 // LOC_Os06g46340 // LOC_Os10g06030 // LOC_Os05g10650 // LOC_Os10g02250 // LOC_Os12g02450 // LOC_Os05g05270 // LOC_Os02g50600 // LOC_Os03g57880 // …
GO:0032501	P	multicellular organismal process	92	1136	3619	34296	1	1	// LOC_Os11g31550 // LOC_Os01g42060 // LOC_Os01g19260 // LOC_Os03g49260 // LOC_Os07g36700 // LOC_Os10g39710 // LOC_Os02g10860 // LOC_Os09g30250 // LOC_Os06g06900 // LOC_Os01g64310 // LOC_Os03g55670 // LOC_Os07g04560 // LOC_Os01g70360 // LOC_Os03g17700 // LOC_Os03g52860 // LOC_Os03g55540 // LOC_Os06g23780 // LOC_Os02g33610 // LOC_Os05g12040 // LOC_Os11g07440 // LOC_Os02g41670 // LOC_Os03g08330 // …
GO:0048608	P	reproductive structure development	14	1136	668	34296	0.97	1	// LOC_Os03g08330 // LOC_Os06g06900 // LOC_Os01g06550 // LOC_Os04g49450 // LOC_Os12g25660 // LOC_Os11g29290 // LOC_Os11g34460 // LOC_Os03g17700 // LOC_Os01g08700 // LOC_Os04g37430 // LOC_Os09g26780 // LOC_Os02g03310 // LOC_Os01g38530 // LOC_Os11g31540
GO:0006139	P	nucleobase, nucleoside, nucleotide and nucleic acid metabolic process	150	1136	5399	34296	0.99	1	// LOC_Os07g40300 // LOC_Os01g19260 // LOC_Os02g10860 // LOC_Os09g35010 // LOC_Os03g09170 // LOC_Os11g37700 // LOC_Os04g13210 // LOC_Os01g61940 // LOC_Os01g64310 // LOC_Os10g42690 // LOC_Os03g08460 // LOC_Os02g40530 // LOC_Os01g50940 // LOC_Os09g33550 // LOC_Os01g50020 // LOC_Os07g04560 // LOC_Os03g53340 // LOC_Os05g51150 // LOC_Os08g36920 // LOC_Os12g37400 // LOC_Os07g33780 // LOC_Os01g60600 // …
GO:0006810	P	transport	94	1136	3278	34296	0.94	1	// LOC_Os04g48290 // LOC_Os11g36400 // LOC_Os02g47090 // LOC_Os06g07200 // LOC_Os07g07920 // LOC_Os11g01410 // LOC_Os07g07860 // LOC_Os11g37700 // LOC_Os03g60880 // LOC_Os01g61940 // LOC_Os03g43970 // LOC_Os05g33960 // LOC_Os03g57980 // LOC_Os01g28840 // LOC_Os08g38850 // LOC_Os07g07790 // LOC_Os08g28170 // LOC_Os07g08350 // LOC_Os04g52780 // LOC_Os05g02140 // LOC_Os08g43120 // LOC_Os09g29660 // …
GO:0009058	P	biosynthetic process	217	1136	7335	34296	0.97	1	// LOC_Os07g40300 // LOC_Os11g31090 // LOC_Os08g44590 // LOC_Os03g17700 // LOC_Os07g36700 // LOC_Os11g19340 // LOC_Os07g17010 // LOC_Os10g39710 // LOC_Os11g07690 // LOC_Os08g39850 // LOC_Os02g10860 // LOC_Os04g58200 // LOC_Os09g35010 // LOC_Os03g47610 // LOC_Os03g09170 // LOC_Os04g09900 // LOC_Os03g44380 // LOC_Os07g38840 // LOC_Os01g60490 // LOC_Os02g26810 // LOC_Os10g42690 // LOC_Os03g08460 // …
GO:0003006	P	reproductive developmental process	14	1136	668	34296	0.97	1	// LOC_Os03g08330 // LOC_Os06g06900 // LOC_Os01g06550 // LOC_Os04g49450 // LOC_Os12g25660 // LOC_Os11g29290 // LOC_Os11g34460 // LOC_Os03g17700 // LOC_Os01g08700 // LOC_Os04g37430 // LOC_Os09g26780 // LOC_Os02g03310 // LOC_Os01g38530 // LOC_Os11g31540
GO:0008361	P	regulation of cell size	20	1136	567	34296	0.42	1	// LOC_Os02g56420 // LOC_Os04g29680 // LOC_Os10g06030 // LOC_Os11g39000 // LOC_Os08g42600 // LOC_Os07g31190 // LOC_Os07g36690 // LOC_Os07g36700 // LOC_Os02g42190 // LOC_Os11g19340 // LOC_Os01g60770 // LOC_Os05g39990 // LOC_Os04g30260 // LOC_Os12g05760 // LOC_Os04g30340 // LOC_Os10g40720 // LOC_Os10g07548 // LOC_Os10g02250 // LOC_Os01g50100 // LOC_Os01g38530
GO:0040007	P	growth	26	1136	736	34296	0.4	1	// LOC_Os10g02040 // LOC_Os07g36690 // LOC_Os07g36700 // LOC_Os02g42190 // LOC_Os11g19340 // LOC_Os01g60770 // LOC_Os10g40720 // LOC_Os12g05760 // LOC_Os01g38530 // LOC_Os10g06030 // LOC_Os08g42600 // LOC_Os07g31190 // LOC_Os05g48200 // LOC_Os12g39630 // LOC_Os04g29680 // LOC_Os03g52860 // LOC_Os01g50100 // LOC_Os05g39990 // LOC_Os10g02250 // LOC_Os02g26810 // LOC_Os10g07548 // LOC_Os11g39000 // …
GO:0051234	P	establishment of localization	94	1136	3278	34296	0.94	1	// LOC_Os04g48290 // LOC_Os11g36400 // LOC_Os02g47090 // LOC_Os06g07200 // LOC_Os07g07920 // LOC_Os11g01410 // LOC_Os07g07860 // LOC_Os11g37700 // LOC_Os03g60880 // LOC_Os01g61940 // LOC_Os03g43970 // LOC_Os05g33960 // LOC_Os03g57980 // LOC_Os01g28840 // LOC_Os08g38850 // LOC_Os07g07790 // LOC_Os08g28170 // LOC_Os07g08350 // LOC_Os04g52780 // LOC_Os05g02140 // LOC_Os08g43120 // LOC_Os09g29660 // …
GO:0015979	P	photosynthesis	7	1136	324	34296	0.91	1	// LOC_Os09g12650 // LOC_Os02g36850 // LOC_Os05g51150 // LOC_Os07g30670 // LOC_Os10g39150 // LOC_Os03g53710 // LOC_Os08g40160
GO:0051179	P	localization	94	1136	3278	34296	0.94	1	// LOC_Os04g48290 // LOC_Os11g36400 // LOC_Os02g47090 // LOC_Os06g07200 // LOC_Os07g07920 // LOC_Os11g01410 // LOC_Os07g07860 // LOC_Os11g37700 // LOC_Os03g60880 // LOC_Os01g61940 // LOC_Os03g43970 // LOC_Os05g33960 // LOC_Os03g57980 // LOC_Os01g28840 // LOC_Os08g38850 // LOC_Os07g07790 // LOC_Os08g28170 // LOC_Os07g08350 // LOC_Os04g52780 // LOC_Os05g02140 // LOC_Os08g43120 // LOC_Os09g29660 // …
GO:0006091	P	generation of precursor metabolites and energy	11	1136	480	34296	0.92	1	// LOC_Os07g30670 // LOC_Os05g10650 // LOC_Os02g36850 // LOC_Os03g38950 // LOC_Os10g39150 // LOC_Os08g40930 // LOC_Os03g53710 // LOC_Os11g03540 // LOC_Os03g61150 // LOC_Os02g51590 // LOC_Os09g12650
GO:0009605	P	response to external stimulus	18	1136	681	34296	0.86	1	// LOC_Os03g08920 // LOC_Os01g64110 // LOC_Os04g43440 // LOC_Os11g47290 // LOC_Os04g43710 // LOC_Os01g42060 // LOC_Os04g52780 // LOC_Os01g50100 // LOC_Os06g48160 // LOC_Os11g47500 // LOC_Os01g03530 // LOC_Os08g40690 // LOC_Os10g11500 // LOC_Os07g43530 // LOC_Os01g21250 // LOC_Os04g12960 // LOC_Os01g38530 // LOC_Os03g47610
GO:0022414	P	reproductive process	36	1136	985	34296	0.3	1	// LOC_Os03g08330 // LOC_Os06g06900 // LOC_Os04g54080 // LOC_Os01g42060 // LOC_Os04g34390 // LOC_Os03g17700 // LOC_Os11g10290 // LOC_Os01g08700 // LOC_Os09g37880 // LOC_Os01g66640 // LOC_Os01g38530 // LOC_Os01g06550 // LOC_Os05g07450 // LOC_Os04g49450 // LOC_Os04g28780 // LOC_Os12g05760 // LOC_Os11g34624 // LOC_Os10g20160 // LOC_Os07g36544 // LOC_Os01g57560 // LOC_Os12g03640 // LOC_Os11g31540 // …
GO:0048856	P	anatomical structure development	44	1136	1665	34296	0.95	1	// LOC_Os03g08330 // LOC_Os08g42600 // LOC_Os01g06550 // LOC_Os09g20820 // LOC_Os07g36690 // LOC_Os03g17700 // LOC_Os07g36700 // LOC_Os02g42190 // LOC_Os01g60770 // LOC_Os01g08700 // LOC_Os10g40720 // LOC_Os12g05760 // LOC_Os01g38530 // LOC_Os02g56420 // LOC_Os10g06030 // LOC_Os04g49450 // LOC_Os06g06900 // LOC_Os12g03050 // LOC_Os08g40555 // LOC_Os06g46950 // LOC_Os04g12960 // LOC_Os11g31540 // …
GO:0032502	P	developmental process	105	1136	3791	34296	0.98	1	// LOC_Os11g31550 // LOC_Os01g42060 // LOC_Os01g19260 // LOC_Os03g49260 // LOC_Os07g36700 // LOC_Os10g39710 // LOC_Os02g10860 // LOC_Os03g09170 // LOC_Os06g06900 // LOC_Os01g64310 // LOC_Os01g17330 // LOC_Os03g55670 // LOC_Os07g04560 // LOC_Os01g70360 // LOC_Os03g17700 // LOC_Os04g29680 // LOC_Os03g52860 // LOC_Os05g39990 // LOC_Os03g55540 // LOC_Os06g23780 // LOC_Os10g02250 // LOC_Os02g33610 // …
GO:0006259	P	DNA metabolic process	8	1136	589	34296	1	1	// LOC_Os12g37400 // LOC_Os01g36390 // LOC_Os04g37960 // LOC_Os09g01670 // LOC_Os08g42600 // LOC_Os02g10990 // LOC_Os01g50622 // LOC_Os09g39730
GO:0007275	P	multicellular organismal development	92	1136	3543	34296	0.99	1	// LOC_Os11g31550 // LOC_Os01g42060 // LOC_Os01g19260 // LOC_Os03g49260 // LOC_Os07g36700 // LOC_Os10g39710 // LOC_Os02g10860 // LOC_Os09g30250 // LOC_Os06g06900 // LOC_Os01g64310 // LOC_Os03g55670 // LOC_Os07g04560 // LOC_Os01g70360 // LOC_Os03g17700 // LOC_Os03g52860 // LOC_Os03g55540 // LOC_Os06g23780 // LOC_Os02g33610 // LOC_Os05g12040 // LOC_Os11g07440 // LOC_Os02g41670 // LOC_Os03g08330 // …
GO:0009987	P	cellular process	611	1136	18214	34296	0.34	1	// LOC_Os11g31090 // LOC_Os02g33680 // LOC_Os01g38229 // LOC_Os07g36700 // LOC_Os11g19340 // LOC_Os11g42800 // LOC_Os11g07690 // LOC_Os01g02360 // LOC_Os06g45630 // LOC_Os11g37700 // LOC_Os02g48210 // LOC_Os02g06130 // LOC_Os01g60640 // LOC_Os10g42690 // LOC_Os06g48160 // LOC_Os05g47770 // LOC_Os11g36150 // LOC_Os10g18260 // LOC_Os07g35004 // LOC_Os01g50020 // LOC_Os01g28840 // LOC_Os07g04560 // …
GO:0009056	P	catabolic process	63	1136	2007	34296	0.69	1	// LOC_Os09g16449 // LOC_Os11g37700 // LOC_Os01g42410 // LOC_Os07g07320 // LOC_Os01g19260 // LOC_Os05g39720 // LOC_Os01g50100 // LOC_Os10g38340 // LOC_Os10g38360 // LOC_Os04g43650 // LOC_Os01g27340 // LOC_Os01g42380 // LOC_Os04g41640 // LOC_Os08g29570 // LOC_Os10g38160 // LOC_Os02g46680 // LOC_Os04g13210 // LOC_Os01g36390 // LOC_Os01g61940 // LOC_Os03g20970 // LOC_Os04g58810 // LOC_Os01g37750 // …
GO:0032535	P	regulation of cellular component size	20	1136	567	34296	0.42	1	// LOC_Os02g56420 // LOC_Os04g29680 // LOC_Os10g06030 // LOC_Os11g39000 // LOC_Os08g42600 // LOC_Os07g31190 // LOC_Os07g36690 // LOC_Os07g36700 // LOC_Os02g42190 // LOC_Os11g19340 // LOC_Os01g60770 // LOC_Os05g39990 // LOC_Os04g30260 // LOC_Os12g05760 // LOC_Os04g30340 // LOC_Os10g40720 // LOC_Os10g07548 // LOC_Os10g02250 // LOC_Os01g50100 // LOC_Os01g38530
GO:0003824	F	catalytic activity	625	1136	13508	34296	9.7e-26	8.3e-24	// LOC_Os11g31090 // LOC_Os02g33680 // LOC_Os01g38229 // LOC_Os07g36700 // LOC_Os02g50690 // LOC_Os11g19340 // LOC_Os11g42800 // LOC_Os01g02360 // LOC_Os06g45630 // LOC_Os06g46340 // LOC_Os08g44590 // LOC_Os02g48210 // LOC_Os02g06130 // LOC_Os06g48160 // LOC_Os05g47770 // LOC_Os11g36150 // LOC_Os10g18260 // LOC_Os07g35004 // LOC_Os07g13780 // LOC_Os06g39390 // LOC_Os08g01830 // LOC_Os06g04070 // …
GO:0016301	F	kinase activity	193	1136	2699	34296	6.7e-23	1.9e-21	// LOC_Os11g31550 // LOC_Os03g43440 // LOC_Os10g37190 // LOC_Os11g35850 // LOC_Os03g17700 // LOC_Os04g43710 // LOC_Os05g40770 // LOC_Os01g02360 // LOC_Os06g45630 // LOC_Os01g05870 // LOC_Os08g39180 // LOC_Os02g48210 // LOC_Os02g06130 // LOC_Os10g06030 // LOC_Os11g34624 // LOC_Os05g47770 // LOC_Os05g46750 // LOC_Os11g36150 // LOC_Os10g18260 // LOC_Os07g35004 // LOC_Os07g38250 // LOC_Os09g37834 // …
GO:0016772	F	transferase activity, transferring phosphorus-containing groups	193	1136	2699	34296	6.7e-23	1.9e-21	// LOC_Os11g31550 // LOC_Os03g43440 // LOC_Os10g37190 // LOC_Os11g35850 // LOC_Os03g17700 // LOC_Os04g43710 // LOC_Os05g40770 // LOC_Os01g02360 // LOC_Os06g45630 // LOC_Os01g05870 // LOC_Os08g39180 // LOC_Os02g48210 // LOC_Os02g06130 // LOC_Os10g06030 // LOC_Os11g34624 // LOC_Os05g47770 // LOC_Os05g46750 // LOC_Os11g36150 // LOC_Os10g18260 // LOC_Os07g35004 // LOC_Os07g38250 // LOC_Os09g37834 // …
GO:0016740	F	transferase activity	284	1136	5200	34296	2e-17	4.2e-16	// LOC_Os11g31550 // LOC_Os03g43440 // LOC_Os10g37190 // LOC_Os11g35850 // LOC_Os11g45400 // LOC_Os03g17700 // LOC_Os02g36770 // LOC_Os09g34250 // LOC_Os04g43710 // LOC_Os05g40770 // LOC_Os03g38540 // LOC_Os01g02360 // LOC_Os06g45630 // LOC_Os11g31090 // LOC_Os04g51450 // LOC_Os03g26044 // LOC_Os08g39180 // LOC_Os02g48210 // LOC_Os02g06130 // LOC_Os04g51460 // LOC_Os07g07320 // LOC_Os12g23700 // …
GO:0019825	F	oxygen binding	51	1136	390	34296	3.2e-15	5.5e-14	// LOC_Os02g36190 // LOC_Os11g05380 // LOC_Os03g55800 // LOC_Os12g09790 // LOC_Os12g25660 // LOC_Os09g27510 // LOC_Os09g28390 // LOC_Os03g39690 // LOC_Os02g36280 // LOC_Os06g45960 // LOC_Os04g09920 // LOC_Os06g43370 // LOC_Os07g11870 // LOC_Os02g47470 // LOC_Os02g11020 // LOC_Os03g12510 // LOC_Os07g29960 // LOC_Os07g33440 // LOC_Os06g43384 // LOC_Os07g44110 // LOC_Os09g36070 // LOC_Os03g13140 // …
GO:0005488	F	binding	592	1136	15115	34296	5.3e-08	7.5e-07	// LOC_Os04g25900 // LOC_Os03g24820 // LOC_Os02g33680 // LOC_Os01g38229 // LOC_Os11g42800 // LOC_Os08g09020 // LOC_Os01g02360 // LOC_Os06g45630 // LOC_Os02g06130 // LOC_Os08g05480 // LOC_Os10g42690 // LOC_Os05g47770 // LOC_Os11g36150 // LOC_Os10g18260 // LOC_Os07g35004 // LOC_Os01g50020 // LOC_Os07g04560 // LOC_Os10g20160 // LOC_Os05g51150 // LOC_Os08g36920 // LOC_Os12g37400 // LOC_Os04g52780 // …
GO:0030246	F	carbohydrate binding	29	1136	280	34296	3e-07	3.6e-06	// LOC_Os04g54080 // LOC_Os08g05480 // LOC_Os11g10290 // LOC_Os03g58900 // LOC_Os04g34390 // LOC_Os01g66640 // LOC_Os04g41640 // LOC_Os04g57860 // LOC_Os05g07450 // LOC_Os04g56120 // LOC_Os04g28780 // LOC_Os11g34624 // LOC_Os10g20160 // LOC_Os12g03640 // LOC_Os01g47840 // LOC_Os09g37834 // LOC_Os01g40499 // LOC_Os04g34320 // LOC_Os01g48020 // LOC_Os01g48000 // LOC_Os01g66250 // LOC_Os03g53710 // …
GO:0004872	F	receptor activity	17	1136	223	34296	0.002	0.022	// LOC_Os02g05950 // LOC_Os02g06070 // LOC_Os11g47290 // LOC_Os02g06130 // LOC_Os02g05970 // LOC_Os07g36544 // LOC_Os04g52780 // LOC_Os04g54140 // LOC_Os05g36090 // LOC_Os02g05930 // LOC_Os09g37880 // LOC_Os05g39580 // LOC_Os01g57560 // LOC_Os11g31540 // LOC_Os06g44250 // LOC_Os04g54180 // LOC_Os01g57510
GO:0030528	F	transcription regulator activity	100	1136	2374	34296	0.01	0.087	// LOC_Os07g40300 // LOC_Os02g10860 // LOC_Os09g35010 // LOC_Os03g09170 // LOC_Os02g42585 // LOC_Os01g64310 // LOC_Os10g42690 // LOC_Os03g08460 // LOC_Os02g40530 // LOC_Os01g50940 // LOC_Os09g33550 // LOC_Os07g04560 // LOC_Os03g53340 // LOC_Os05g51150 // LOC_Os08g36920 // LOC_Os01g60600 // LOC_Os03g55540 // LOC_Os02g32590 // LOC_Os09g31380 // LOC_Os02g45420 // LOC_Os08g43550 // LOC_Os05g07010 // …
GO:0003700	F	transcription factor activity	100	1136	2374	34296	0.01	0.087	// LOC_Os07g40300 // LOC_Os02g10860 // LOC_Os09g35010 // LOC_Os03g09170 // LOC_Os02g42585 // LOC_Os01g64310 // LOC_Os10g42690 // LOC_Os03g08460 // LOC_Os02g40530 // LOC_Os01g50940 // LOC_Os09g33550 // LOC_Os07g04560 // LOC_Os03g53340 // LOC_Os05g51150 // LOC_Os08g36920 // LOC_Os01g60600 // LOC_Os03g55540 // LOC_Os02g32590 // LOC_Os09g31380 // LOC_Os02g45420 // LOC_Os08g43550 // LOC_Os05g07010 // …
GO:0000166	F	nucleotide binding	137	1136	3490	34296	0.024	0.19	// LOC_Os04g25900 // LOC_Os03g43440 // LOC_Os05g40770 // LOC_Os03g36920 // LOC_Os06g29220 // LOC_Os01g19260 // LOC_Os06g41670 // LOC_Os11g42800 // LOC_Os01g02360 // LOC_Os06g45630 // LOC_Os02g06130 // LOC_Os10g06030 // LOC_Os11g34624 // LOC_Os05g47770 // LOC_Os05g46750 // LOC_Os11g36150 // LOC_Os10g18260 // LOC_Os07g35004 // LOC_Os01g50020 // LOC_Os09g37834 // LOC_Os11g11780 // LOC_Os01g04580 // …
GO:0060089	F	molecular transducer activity	22	1136	455	34296	0.058	0.38	// LOC_Os03g17700 // LOC_Os05g36090 // LOC_Os09g37880 // LOC_Os05g39580 // LOC_Os11g31540 // LOC_Os02g06130 // LOC_Os02g40510 // LOC_Os07g36544 // LOC_Os01g57560 // LOC_Os05g49140 // LOC_Os02g05950 // LOC_Os02g05970 // LOC_Os04g52780 // LOC_Os04g54140 // LOC_Os01g72330 // LOC_Os02g05930 // LOC_Os04g54180 // LOC_Os02g06070 // LOC_Os11g47290 // LOC_Os11g34460 // LOC_Os06g44250 // LOC_Os01g57510
GO:0004871	F	signal transducer activity	22	1136	455	34296	0.058	0.38	// LOC_Os03g17700 // LOC_Os05g36090 // LOC_Os09g37880 // LOC_Os05g39580 // LOC_Os11g31540 // LOC_Os02g06130 // LOC_Os02g40510 // LOC_Os07g36544 // LOC_Os01g57560 // LOC_Os05g49140 // LOC_Os02g05950 // LOC_Os02g05970 // LOC_Os04g52780 // LOC_Os04g54140 // LOC_Os01g72330 // LOC_Os02g05930 // LOC_Os04g54180 // LOC_Os02g06070 // LOC_Os11g47290 // LOC_Os11g34460 // LOC_Os06g44250 // LOC_Os01g57510
GO:0003676	F	nucleic acid binding	122	1136	4645	34296	1	1	// LOC_Os07g40300 // LOC_Os02g03130 // LOC_Os02g10860 // LOC_Os09g35010 // LOC_Os03g09170 // LOC_Os02g42585 // LOC_Os01g64310 // LOC_Os10g42690 // LOC_Os03g08460 // LOC_Os02g40530 // LOC_Os01g50940 // LOC_Os12g31000 // LOC_Os01g50020 // LOC_Os07g04560 // LOC_Os03g53340 // LOC_Os05g51150 // LOC_Os08g36920 // LOC_Os12g37400 // LOC_Os01g60600 // LOC_Os03g55540 // LOC_Os02g32590 // LOC_Os02g33610 // …
GO:0003677	F	DNA binding	112	1136	3291	34296	0.4	1	// LOC_Os07g40300 // LOC_Os02g10860 // LOC_Os09g35010 // LOC_Os03g09170 // LOC_Os02g42585 // LOC_Os01g64310 // LOC_Os10g42690 // LOC_Os03g08460 // LOC_Os02g40530 // LOC_Os01g50940 // LOC_Os09g33550 // LOC_Os07g04560 // LOC_Os03g53340 // LOC_Os05g51150 // LOC_Os08g36920 // LOC_Os12g37400 // LOC_Os01g60600 // LOC_Os03g55540 // LOC_Os02g32590 // LOC_Os02g33610 // LOC_Os09g31380 // LOC_Os06g10350 // …
GO:0016787	F	hydrolase activity	141	1136	4293	34296	0.56	1	// LOC_Os08g37940 // LOC_Os10g41550 // LOC_Os02g32970 // LOC_Os05g46520 // LOC_Os02g50690 // LOC_Os11g19340 // LOC_Os05g05270 // LOC_Os10g36500 // LOC_Os11g42800 // LOC_Os03g47610 // LOC_Os04g51450 // LOC_Os01g44960 // LOC_Os06g46340 // LOC_Os08g40690 // LOC_Os04g13210 // LOC_Os01g61940 // LOC_Os06g48160 // LOC_Os01g58240 // LOC_Os07g09420 // LOC_Os05g50580 // LOC_Os07g35480 // LOC_Os09g30250 // …
GO:0016788	F	hydrolase activity, acting on ester bonds	5	1136	258	34296	0.93	1	// LOC_Os01g50622 // LOC_Os04g14810 // LOC_Os04g57940 // LOC_Os11g32290 // LOC_Os04g58810
GO:0005215	F	transporter activity	63	1136	2021	34296	0.71	1	// LOC_Os11g31190 // LOC_Os04g48290 // LOC_Os01g65150 // LOC_Os09g16449 // LOC_Os11g37700 // LOC_Os09g20510 // LOC_Os07g37454 // LOC_Os02g47090 // LOC_Os03g10640 // LOC_Os01g50100 // LOC_Os01g71710 // LOC_Os01g41420 // LOC_Os11g01410 // LOC_Os01g42380 // LOC_Os11g24060 // LOC_Os08g29570 // LOC_Os04g58220 // LOC_Os04g50950 // LOC_Os08g28170 // LOC_Os08g40850 // LOC_Os03g60880 // LOC_Os01g61940 // …
GO:0008289	F	lipid binding	15	1136	346	34296	0.19	1	// LOC_Os02g55970 // LOC_Os05g02140 // LOC_Os07g07790 // LOC_Os11g34660 // LOC_Os03g50960 // LOC_Os07g07930 // LOC_Os03g46150 // LOC_Os07g07920 // LOC_Os03g57970 // LOC_Os04g35790 // LOC_Os07g30590 // LOC_Os03g14654 // LOC_Os07g07860 // LOC_Os03g57990 // LOC_Os03g57980
GO:0004518	F	nuclease activity	5	1136	258	34296	0.93	1	// LOC_Os01g50622 // LOC_Os04g14810 // LOC_Os04g57940 // LOC_Os11g32290 // LOC_Os04g58810
GO:0003723	F	RNA binding	7	1136	876	34296	1	1	// LOC_Os05g31160 // LOC_Os01g68790 // LOC_Os11g19730 // LOC_Os07g43810 // LOC_Os12g31000 // LOC_Os01g50020 // LOC_Os02g03310
GO:0005515	F	protein binding	174	1136	4910	34296	0.18	1	// LOC_Os04g25900 // LOC_Os11g31550 // LOC_Os09g36110 // LOC_Os01g38229 // LOC_Os03g17700 // LOC_Os06g07200 // LOC_Os11g30210 // LOC_Os08g39850 // LOC_Os02g10860 // LOC_Os10g25290 // LOC_Os03g09170 // LOC_Os08g39180 // LOC_Os06g06900 // LOC_Os01g58240 // LOC_Os07g35660 // LOC_Os10g18260 // LOC_Os07g35004 // LOC_Os11g05190 // LOC_Os11g28470 // LOC_Os03g08320 // LOC_Os01g70360 // LOC_Os03g53340 // …
GO:0030234	F	enzyme regulator activity	10	1136	409	34296	0.87	1	// LOC_Os10g36500 // LOC_Os04g47580 // LOC_Os05g01380 // LOC_Os03g11040 // LOC_Os05g48640 // LOC_Os12g25090 // LOC_Os12g18560 // LOC_Os07g38130 // LOC_Os03g52390 // LOC_Os02g16909
GO:0030312	C	external encapsulating structure	62	1136	1189	34296	0.00052	0.034	// LOC_Os04g51460 // LOC_Os11g36000 // LOC_Os01g71474 // LOC_Os05g01380 // LOC_Os10g11500 // LOC_Os09g36110 // LOC_Os01g71340 // LOC_Os09g30250 // LOC_Os05g46520 // LOC_Os01g60770 // LOC_Os02g14440 // LOC_Os07g38130 // LOC_Os11g07690 // LOC_Os07g48010 // LOC_Os11g02100 // LOC_Os05g33400 // LOC_Os04g51450 // LOC_Os06g46340 // LOC_Os12g38920 // LOC_Os01g41770 // LOC_Os03g60880 // LOC_Os02g17000 // …
GO:0005618	C	cell wall	62	1136	1179	34296	0.00043	0.034	// LOC_Os04g51460 // LOC_Os11g36000 // LOC_Os01g71474 // LOC_Os05g01380 // LOC_Os10g11500 // LOC_Os09g36110 // LOC_Os01g71340 // LOC_Os09g30250 // LOC_Os05g46520 // LOC_Os01g60770 // LOC_Os02g14440 // LOC_Os07g38130 // LOC_Os11g07690 // LOC_Os07g48010 // LOC_Os11g02100 // LOC_Os05g33400 // LOC_Os04g51450 // LOC_Os06g46340 // LOC_Os12g38920 // LOC_Os01g41770 // LOC_Os03g60880 // LOC_Os02g17000 // …
GO:0005623	C	cell	779	1136	22048	34296	0.0015	0.04	// LOC_Os01g38229 // LOC_Os07g36700 // LOC_Os02g50690 // LOC_Os11g19340 // LOC_Os06g33080 // LOC_Os04g58280 // LOC_Os01g40070 // LOC_Os11g07690 // LOC_Os04g07260 // LOC_Os01g02360 // LOC_Os06g45630 // LOC_Os10g39100 // LOC_Os06g46340 // LOC_Os11g33050 // LOC_Os02g48210 // LOC_Os01g65169 // LOC_Os06g48160 // LOC_Os05g47770 // LOC_Os11g36150 // LOC_Os10g18260 // LOC_Os07g35004 // LOC_Os01g50020 // …
GO:0005886	C	plasma membrane	177	1136	4240	34296	0.00098	0.04	// LOC_Os11g31550 // LOC_Os04g58280 // LOC_Os11g36400 // LOC_Os01g42060 // LOC_Os07g36700 // LOC_Os01g40070 // LOC_Os11g01410 // LOC_Os06g45630 // LOC_Os10g39100 // LOC_Os08g39180 // LOC_Os04g13210 // LOC_Os03g43970 // LOC_Os09g32570 // LOC_Os05g47770 // LOC_Os07g35660 // LOC_Os11g36150 // LOC_Os10g18260 // LOC_Os07g35004 // LOC_Os09g29310 // LOC_Os04g26870 // LOC_Os01g28840 // LOC_Os08g38850 // …
GO:0005576	C	extracellular region	41	1136	730	34296	0.0012	0.04	// LOC_Os01g71474 // LOC_Os10g11500 // LOC_Os11g36400 // LOC_Os01g71340 // LOC_Os07g03600 // LOC_Os06g22919 // LOC_Os02g14440 // LOC_Os08g13440 // LOC_Os07g48010 // LOC_Os11g02100 // LOC_Os10g40720 // LOC_Os12g05870 // LOC_Os04g55740 // LOC_Os04g51450 // LOC_Os04g57860 // LOC_Os06g46340 // LOC_Os08g09080 // LOC_Os07g02880 // LOC_Os01g58240 // LOC_Os01g51570 // LOC_Os03g14654 // LOC_Os01g61160 // …
GO:0005783	C	endoplasmic reticulum	26	1136	768	34296	0.48	1	// LOC_Os02g19990 // LOC_Os09g37620 // LOC_Os03g10640 // LOC_Os01g22336 // LOC_Os10g39710 // LOC_Os01g03530 // LOC_Os02g32970 // LOC_Os11g32650 // LOC_Os05g04490 // LOC_Os12g05760 // LOC_Os10g36848 // LOC_Os07g09420 // LOC_Os04g14690 // LOC_Os01g70360 // LOC_Os07g23410 // LOC_Os07g23430 // LOC_Os12g28590 // LOC_Os07g17010 // LOC_Os02g26810 // LOC_Os01g22249 // LOC_Os06g20150 // LOC_Os06g37224 // …
GO:0031974	C	membrane-enclosed lumen	7	1136	743	34296	1	1	// LOC_Os05g44900 // LOC_Os02g09980 // LOC_Os01g17330 // LOC_Os09g01670 // LOC_Os01g08700 // LOC_Os01g60640 // LOC_Os01g10580
GO:0031981	C	nuclear lumen	7	1136	743	34296	1	1	// LOC_Os05g44900 // LOC_Os02g09980 // LOC_Os01g17330 // LOC_Os09g01670 // LOC_Os01g08700 // LOC_Os01g60640 // LOC_Os01g10580
GO:0005773	C	vacuole	52	1136	1723	34296	0.77	1	// LOC_Os07g37320 // LOC_Os01g71474 // LOC_Os02g47090 // LOC_Os10g02040 // LOC_Os01g70360 // LOC_Os01g09540 // LOC_Os01g40070 // LOC_Os09g37880 // LOC_Os04g59190 // LOC_Os12g05870 // LOC_Os01g42380 // LOC_Os05g33130 // LOC_Os06g46340 // LOC_Os05g09280 // LOC_Os11g32650 // LOC_Os04g13210 // LOC_Os12g38910 // LOC_Os09g32570 // LOC_Os01g51570 // LOC_Os07g36544 // LOC_Os01g57560 // LOC_Os08g28240 // …
GO:0016020	C	membrane	291	1136	8187	34296	0.094	1	// LOC_Os11g31550 // LOC_Os04g48290 // LOC_Os04g58280 // LOC_Os01g38229 // LOC_Os02g47090 // LOC_Os01g42060 // LOC_Os07g36700 // LOC_Os07g36570 // LOC_Os01g40070 // LOC_Os10g21670 // LOC_Os02g46860 // LOC_Os02g11740 // LOC_Os07g07860 // LOC_Os01g14990 // LOC_Os03g55800 // LOC_Os10g39100 // LOC_Os01g05870 // LOC_Os03g44380 // LOC_Os08g39180 // LOC_Os03g60880 // LOC_Os11g36400 // LOC_Os01g61940 // …
GO:0005794	C	Golgi apparatus	9	1136	460	34296	0.97	1	// LOC_Os02g06400 // LOC_Os04g52190 // LOC_Os07g36690 // LOC_Os02g35020 // LOC_Os02g36770 // LOC_Os07g36700 // LOC_Os10g37760 // LOC_Os02g50600 // LOC_Os03g18910
GO:0043231	C	intracellular membrane-bounded organelle	316	1136	11878	34296	1	1	// LOC_Os08g37940 // LOC_Os06g06900 // LOC_Os01g38229 // LOC_Os02g47090 // LOC_Os01g36390 // LOC_Os02g32970 // LOC_Os03g49260 // LOC_Os07g36700 // LOC_Os02g44880 // LOC_Os11g19340 // LOC_Os07g17010 // LOC_Os04g58280 // LOC_Os01g40070 // LOC_Os02g32590 // LOC_Os02g10860 // LOC_Os03g53710 // LOC_Os04g58200 // LOC_Os09g35010 // LOC_Os03g47610 // LOC_Os03g09170 // LOC_Os04g09900 // LOC_Os06g46340 // …
GO:0043233	C	organelle lumen	7	1136	743	34296	1	1	// LOC_Os05g44900 // LOC_Os02g09980 // LOC_Os01g17330 // LOC_Os09g01670 // LOC_Os01g08700 // LOC_Os01g60640 // LOC_Os01g10580
GO:0005829	C	cytosol	61	1136	3345	34296	1	1	// LOC_Os04g58280 // LOC_Os04g56910 // LOC_Os02g03130 // LOC_Os11g36400 // LOC_Os04g01470 // LOC_Os03g20380 // LOC_Os05g05270 // LOC_Os02g14440 // LOC_Os09g01670 // LOC_Os03g12510 // LOC_Os07g48010 // LOC_Os11g02100 // LOC_Os09g37120 // LOC_Os04g27060 // LOC_Os06g11200 // LOC_Os05g33130 // LOC_Os09g12650 // LOC_Os08g41090 // LOC_Os05g10650 // LOC_Os01g38229 // LOC_Os01g36390 // LOC_Os06g11210 // …
GO:0044428	C	nuclear part	9	1136	844	34296	1	1	// LOC_Os02g43790 // LOC_Os05g44900 // LOC_Os02g09980 // LOC_Os01g60640 // LOC_Os01g17330 // LOC_Os09g01670 // LOC_Os01g08700 // LOC_Os03g55660 // LOC_Os01g10580
GO:0044424	C	intracellular part	374	1136	14514	34296	1	1	// LOC_Os01g38229 // LOC_Os07g36700 // LOC_Os11g19340 // LOC_Os04g58280 // LOC_Os01g40070 // LOC_Os06g46340 // LOC_Os01g50020 // LOC_Os05g51150 // LOC_Os08g36920 // LOC_Os11g29710 // LOC_Os03g22020 // LOC_Os10g37760 // LOC_Os02g32590 // LOC_Os05g51390 // LOC_Os02g33610 // LOC_Os04g32480 // LOC_Os07g39270 // LOC_Os07g37320 // LOC_Os05g07010 // LOC_Os01g57510 // LOC_Os04g56910 // LOC_Os03g58290 // …
GO:0043232	C	intracellular non-membrane-bounded organelle	5	1136	1237	34296	1	1	// LOC_Os01g17330 // LOC_Os02g09980 // LOC_Os09g01670 // LOC_Os04g53210 // LOC_Os01g60640
GO:0043229	C	intracellular organelle	316	1136	12251	34296	1	1	// LOC_Os08g37940 // LOC_Os06g06900 // LOC_Os01g38229 // LOC_Os02g47090 // LOC_Os01g36390 // LOC_Os02g32970 // LOC_Os03g49260 // LOC_Os07g36700 // LOC_Os02g44880 // LOC_Os11g19340 // LOC_Os07g17010 // LOC_Os04g58280 // LOC_Os01g40070 // LOC_Os02g32590 // LOC_Os02g10860 // LOC_Os03g53710 // LOC_Os04g58200 // LOC_Os09g35010 // LOC_Os03g47610 // LOC_Os03g09170 // LOC_Os04g09900 // LOC_Os06g46340 // …
GO:0005622	C	intracellular	391	1136	15144	34296	1	1	// LOC_Os01g38229 // LOC_Os07g36700 // LOC_Os11g19340 // LOC_Os04g58280 // LOC_Os01g40070 // LOC_Os06g46340 // LOC_Os01g50020 // LOC_Os05g51150 // LOC_Os08g36920 // LOC_Os11g29710 // LOC_Os03g22020 // LOC_Os10g37760 // LOC_Os10g21670 // LOC_Os05g51390 // LOC_Os02g33610 // LOC_Os04g32480 // LOC_Os07g39270 // LOC_Os07g37320 // LOC_Os05g07010 // LOC_Os04g35680 // LOC_Os01g57510 // LOC_Os04g56910 // …
GO:0043227	C	membrane-bounded organelle	316	1136	11878	34296	1	1	// LOC_Os08g37940 // LOC_Os06g06900 // LOC_Os01g38229 // LOC_Os02g47090 // LOC_Os01g36390 // LOC_Os02g32970 // LOC_Os03g49260 // LOC_Os07g36700 // LOC_Os02g44880 // LOC_Os11g19340 // LOC_Os07g17010 // LOC_Os04g58280 // LOC_Os01g40070 // LOC_Os02g32590 // LOC_Os02g10860 // LOC_Os03g53710 // LOC_Os04g58200 // LOC_Os09g35010 // LOC_Os03g47610 // LOC_Os03g09170 // LOC_Os04g09900 // LOC_Os06g46340 // …
GO:0009579	C	thylakoid	21	1136	772	34296	0.84	1	// LOC_Os02g36850 // LOC_Os08g40160 // LOC_Os03g12500 // LOC_Os03g14654 // LOC_Os03g44380 // LOC_Os03g55800 // LOC_Os06g29220 // LOC_Os12g42280 // LOC_Os04g43420 // LOC_Os03g38950 // LOC_Os10g39150 // LOC_Os09g32570 // LOC_Os07g34570 // LOC_Os01g08510 // LOC_Os07g43810 // LOC_Os10g38910 // LOC_Os08g39850 // LOC_Os08g39840 // LOC_Os10g21670 // LOC_Os07g30670 // LOC_Os01g17240
GO:0044446	C	intracellular organelle part	9	1136	844	34296	1	1	// LOC_Os02g43790 // LOC_Os05g44900 // LOC_Os02g09980 // LOC_Os01g60640 // LOC_Os01g17330 // LOC_Os09g01670 // LOC_Os01g08700 // LOC_Os03g55660 // LOC_Os01g10580
GO:0044444	C	cytoplasmic part	278	1136	10930	34296	1	1	// LOC_Os08g37940 // LOC_Os05g31160 // LOC_Os02g03130 // LOC_Os02g47090 // LOC_Os01g36390 // LOC_Os02g32970 // LOC_Os03g49260 // LOC_Os07g36700 // LOC_Os02g44880 // LOC_Os11g19340 // LOC_Os05g05270 // LOC_Os04g58280 // LOC_Os01g40070 // LOC_Os08g39850 // LOC_Os04g58200 // LOC_Os09g35010 // LOC_Os03g47610 // LOC_Os04g09900 // LOC_Os06g46340 // LOC_Os03g44380 // LOC_Os03g60880 // LOC_Os01g38229 // …
GO:0044422	C	organelle part	9	1136	844	34296	1	1	// LOC_Os02g43790 // LOC_Os05g44900 // LOC_Os02g09980 // LOC_Os01g60640 // LOC_Os01g17330 // LOC_Os09g01670 // LOC_Os01g08700 // LOC_Os03g55660 // LOC_Os01g10580
GO:0005634	C	nucleus	104	1136	4212	34296	1	1	// LOC_Os04g58280 // LOC_Os01g38229 // LOC_Os05g05270 // LOC_Os02g10860 // LOC_Os09g35010 // LOC_Os03g09170 // LOC_Os06g06900 // LOC_Os11g36400 // LOC_Os01g61080 // LOC_Os03g08460 // LOC_Os01g50020 // LOC_Os05g44900 // LOC_Os02g36740 // LOC_Os01g53220 // LOC_Os08g36920 // LOC_Os12g37400 // LOC_Os07g48730 // LOC_Os11g29710 // LOC_Os03g55540 // LOC_Os02g32590 // LOC_Os05g51390 // LOC_Os04g32480 // …
GO:0005739	C	mitochondrion	24	1136	1611	34296	1	1	// LOC_Os03g55800 // LOC_Os03g12890 // LOC_Os07g34570 // LOC_Os01g19260 // LOC_Os10g05230 // LOC_Os01g42380 // LOC_Os09g28160 // LOC_Os08g40850 // LOC_Os06g29220 // LOC_Os03g19070 // LOC_Os04g07260 // LOC_Os02g43470 // LOC_Os04g39010 // LOC_Os02g44480 // LOC_Os12g28710 // LOC_Os03g12500 // LOC_Os12g44190 // LOC_Os11g20360 // LOC_Os02g37160 // LOC_Os01g23580 // LOC_Os05g15230 // LOC_Os08g02700 // …
GO:0044464	C	cell part	618	1136	19532	34296	0.96	1	// LOC_Os01g38229 // LOC_Os07g36700 // LOC_Os11g19340 // LOC_Os04g58280 // LOC_Os01g40070 // LOC_Os11g07690 // LOC_Os06g45630 // LOC_Os10g39100 // LOC_Os06g46340 // LOC_Os04g14810 // LOC_Os06g48160 // LOC_Os05g47770 // LOC_Os11g36150 // LOC_Os10g18260 // LOC_Os07g35004 // LOC_Os01g50020 // LOC_Os06g11520 // LOC_Os05g33960 // LOC_Os01g28840 // LOC_Os05g51150 // LOC_Os08g36920 // LOC_Os11g29710 // …
GO:0043228	C	non-membrane-bounded organelle	5	1136	1237	34296	1	1	// LOC_Os01g17330 // LOC_Os02g09980 // LOC_Os09g01670 // LOC_Os04g53210 // LOC_Os01g60640
GO:0009536	C	plastid	132	1136	4703	34296	0.98	1	// LOC_Os08g37940 // LOC_Os06g29220 // LOC_Os03g49260 // LOC_Os08g10010 // LOC_Os02g44880 // LOC_Os11g19340 // LOC_Os01g40070 // LOC_Os08g39850 // LOC_Os04g58200 // LOC_Os09g35010 // LOC_Os03g47610 // LOC_Os04g09900 // LOC_Os03g44380 // LOC_Os06g13140 // LOC_Os09g32570 // LOC_Os02g53400 // LOC_Os08g40160 // LOC_Os03g47280 // LOC_Os04g26870 // LOC_Os03g55670 // LOC_Os07g43530 // LOC_Os05g51150 // …
GO:0005737	C	cytoplasm	308	1136	11866	34296	1	1	// LOC_Os08g37940 // LOC_Os05g31160 // LOC_Os02g03130 // LOC_Os02g47090 // LOC_Os01g36390 // LOC_Os02g32970 // LOC_Os03g49260 // LOC_Os07g36700 // LOC_Os02g44880 // LOC_Os11g19340 // LOC_Os05g05270 // LOC_Os04g58280 // LOC_Os01g40070 // LOC_Os08g39850 // LOC_Os04g58200 // LOC_Os09g35010 // LOC_Os03g47610 // LOC_Os04g09900 // LOC_Os06g46340 // LOC_Os03g44380 // LOC_Os03g60880 // LOC_Os04g59190 // …
GO:0070013	C	intracellular organelle lumen	7	1136	743	34296	1	1	// LOC_Os05g44900 // LOC_Os02g09980 // LOC_Os01g17330 // LOC_Os09g01670 // LOC_Os01g08700 // LOC_Os01g60640 // LOC_Os01g10580
GO:0043226	C	organelle	316	1136	12251	34296	1	1	// LOC_Os08g37940 // LOC_Os06g06900 // LOC_Os01g38229 // LOC_Os02g47090 // LOC_Os01g36390 // LOC_Os02g32970 // LOC_Os03g49260 // LOC_Os07g36700 // LOC_Os02g44880 // LOC_Os11g19340 // LOC_Os07g17010 // LOC_Os04g58280 // LOC_Os01g40070 // LOC_Os02g32590 // LOC_Os02g10860 // LOC_Os03g53710 // LOC_Os04g58200 // LOC_Os09g35010 // LOC_Os03g47610 // LOC_Os03g09170 // LOC_Os04g09900 // LOC_Os06g46340 // …

## Sheet: Clade2
GO_acc	term_type	Term	queryitem	querytotal	bgitem	bgtotal	pvalue	FDR	entries
GO:0019748	P	secondary metabolic process	13	98	583	34296	1.6e-08	2e-06	// LOC_Os02g26770 // LOC_Os07g41070 // LOC_Os11g42370 // LOC_Os09g37180 // LOC_Os04g56900 // LOC_Os07g34260 // LOC_Os10g20610 // LOC_Os08g17500 // LOC_Os11g42200 // LOC_Os10g38350 // LOC_Os11g42290 // LOC_Os09g38350 // LOC_Os02g51440
GO:0008152	P	metabolic process	73	98	19328	34296	0.00016	0.01	// LOC_Os10g23900 // LOC_Os03g53350 // LOC_Os04g27340 // LOC_Os09g37180 // LOC_Os07g34280 // LOC_Os01g50420 // LOC_Os02g51440 // LOC_Os08g30100 // LOC_Os09g27500 // LOC_Os07g34260 // LOC_Os11g42200 // LOC_Os12g30824 // LOC_Os04g34030 // LOC_Os06g35650 // LOC_Os01g73390 // LOC_Os12g13810 // LOC_Os01g20206 // LOC_Os06g34400 // LOC_Os07g35770 // LOC_Os02g57810 // LOC_Os02g26770 // LOC_Os07g41070 // …
GO:0006950	P	response to stress	26	98	4660	34296	0.00052	0.022	// LOC_Os10g23900 // LOC_Os07g34260 // LOC_Os04g34030 // LOC_Os06g34400 // LOC_Os02g26770 // LOC_Os07g40080 // LOC_Os02g26430 // LOC_Os08g24630 // LOC_Os12g11930 // LOC_Os03g13180 // LOC_Os10g25230 // LOC_Os04g48850 // LOC_Os02g05830 // LOC_Os08g17500 // LOC_Os08g28880 // LOC_Os07g22770 // LOC_Os02g33590 // LOC_Os12g26290 // LOC_Os08g04540 // LOC_Os02g14430 // LOC_Os03g61500 // LOC_Os01g42860 // …
GO:0050896	P	response to stimulus	33	98	6928	34296	0.0013	0.042	// LOC_Os10g23900 // LOC_Os07g34260 // LOC_Os12g30824 // LOC_Os04g34030 // LOC_Os06g34400 // LOC_Os02g26770 // LOC_Os07g40080 // LOC_Os02g26430 // LOC_Os08g24630 // LOC_Os12g11930 // LOC_Os03g13180 // LOC_Os10g25230 // LOC_Os03g45860 // LOC_Os04g48850 // LOC_Os02g05830 // LOC_Os07g11790 // LOC_Os08g17500 // LOC_Os10g38350 // LOC_Os03g10300 // LOC_Os08g28880 // LOC_Os07g22770 // LOC_Os02g33590 // …
GO:0009719	P	response to endogenous stimulus	11	98	2015	34296	0.029	0.76	// LOC_Os03g45860 // LOC_Os04g48850 // LOC_Os07g34260 // LOC_Os10g25230 // LOC_Os12g30824 // LOC_Os10g38350 // LOC_Os03g32230 // LOC_Os01g51690 // LOC_Os03g45850 // LOC_Os07g22770 // LOC_Os03g10300
GO:0009628	P	response to abiotic stimulus	13	98	3022	34296	0.09	1	// LOC_Os02g26770 // LOC_Os04g48850 // LOC_Os02g05830 // LOC_Os07g40080 // LOC_Os03g62230 // LOC_Os07g34260 // LOC_Os08g17500 // LOC_Os04g34030 // LOC_Os10g38350 // LOC_Os03g32230 // LOC_Os04g58920 // LOC_Os04g51830 // LOC_Os02g33590
GO:0006807	P	nitrogen compound metabolic process	8	98	5399	34296	0.99	1	// LOC_Os07g40080 // LOC_Os02g26430 // LOC_Os03g62230 // LOC_Os05g13970 // LOC_Os03g32230 // LOC_Os01g51690 // LOC_Os01g40430 // LOC_Os07g22770
GO:0023052	P	signaling	5	98	2409	34296	0.83	1	// LOC_Os12g30824 // LOC_Os07g22770 // LOC_Os03g10300 // LOC_Os01g51690 // LOC_Os12g11930
GO:0007165	P	signal transduction	5	98	1951	34296	0.66	1	// LOC_Os12g30824 // LOC_Os07g22770 // LOC_Os03g10300 // LOC_Os01g51690 // LOC_Os12g11930
GO:0050789	P	regulation of biological process	5	98	2132	34296	0.74	1	// LOC_Os12g30824 // LOC_Os07g22770 // LOC_Os03g10300 // LOC_Os01g51690 // LOC_Os12g11930
GO:0044267	P	cellular protein metabolic process	15	98	4849	34296	0.41	1	// LOC_Os01g73390 // LOC_Os03g13740 // LOC_Os01g50420 // LOC_Os02g56380 // LOC_Os09g38834 // LOC_Os09g38830 // LOC_Os04g58920 // LOC_Os04g34030 // LOC_Os08g40270 // LOC_Os09g38850 // LOC_Os09g38840 // LOC_Os06g34400 // LOC_Os02g56630 // LOC_Os07g35770 // LOC_Os02g33590
GO:0044260	P	cellular macromolecule metabolic process	15	98	5364	34296	0.58	1	// LOC_Os01g73390 // LOC_Os03g13740 // LOC_Os01g50420 // LOC_Os02g56380 // LOC_Os09g38834 // LOC_Os09g38830 // LOC_Os04g58920 // LOC_Os04g34030 // LOC_Os08g40270 // LOC_Os09g38850 // LOC_Os09g38840 // LOC_Os06g34400 // LOC_Os02g56630 // LOC_Os07g35770 // LOC_Os02g33590
GO:0065007	P	biological regulation	7	98	2871	34296	0.72	1	// LOC_Os09g38830 // LOC_Os09g38834 // LOC_Os12g11930 // LOC_Os12g30824 // LOC_Os03g10300 // LOC_Os01g51690 // LOC_Os07g22770
GO:0032502	P	developmental process	5	98	3791	34296	0.99	1	// LOC_Os02g26770 // LOC_Os03g47530 // LOC_Os09g38830 // LOC_Os10g38350 // LOC_Os09g38834
GO:0009987	P	cellular process	55	98	18214	34296	0.31	1	// LOC_Os10g23900 // LOC_Os01g73390 // LOC_Os09g37180 // LOC_Os02g45380 // LOC_Os02g51440 // LOC_Os07g34260 // LOC_Os11g42200 // LOC_Os12g30824 // LOC_Os04g34030 // LOC_Os12g13810 // LOC_Os01g20206 // LOC_Os06g34400 // LOC_Os07g35770 // LOC_Os02g26770 // LOC_Os07g41070 // LOC_Os02g56380 // LOC_Os07g40080 // LOC_Os02g26430 // LOC_Os10g20610 // LOC_Os08g24630 // LOC_Os12g11930 // LOC_Os05g13970 // …
GO:0006629	P	lipid metabolic process	6	98	1376	34296	0.2	1	// LOC_Os12g26290 // LOC_Os03g53350 // LOC_Os07g11790 // LOC_Os06g50950 // LOC_Os12g30824 // LOC_Os08g28880
GO:0006139	P	nucleobase, nucleoside, nucleotide and nucleic acid metabolic process	8	98	5399	34296	0.99	1	// LOC_Os07g40080 // LOC_Os02g26430 // LOC_Os03g62230 // LOC_Os05g13970 // LOC_Os03g32230 // LOC_Os01g51690 // LOC_Os01g40430 // LOC_Os07g22770
GO:0006810	P	transport	6	98	3278	34296	0.92	1	// LOC_Os01g65140 // LOC_Os04g50940 // LOC_Os02g45380 // LOC_Os07g34260 // LOC_Os05g50770 // LOC_Os04g51830
GO:0006464	P	protein modification process	15	98	3977	34296	0.16	1	// LOC_Os01g73390 // LOC_Os03g13740 // LOC_Os01g50420 // LOC_Os02g56380 // LOC_Os09g38834 // LOC_Os09g38830 // LOC_Os04g58920 // LOC_Os04g34030 // LOC_Os08g40270 // LOC_Os09g38850 // LOC_Os09g38840 // LOC_Os06g34400 // LOC_Os02g56630 // LOC_Os07g35770 // LOC_Os02g33590
GO:0050794	P	regulation of cellular process	5	98	1951	34296	0.66	1	// LOC_Os12g30824 // LOC_Os07g22770 // LOC_Os03g10300 // LOC_Os01g51690 // LOC_Os12g11930
GO:0009058	P	biosynthetic process	22	98	7335	34296	0.44	1	// LOC_Os09g37180 // LOC_Os07g34260 // LOC_Os12g30824 // LOC_Os02g26770 // LOC_Os07g41070 // LOC_Os07g40080 // LOC_Os02g26430 // LOC_Os02g51440 // LOC_Os03g47530 // LOC_Os11g42290 // LOC_Os11g42370 // LOC_Os04g48850 // LOC_Os07g11790 // LOC_Os04g56900 // LOC_Os08g17500 // LOC_Os09g38350 // LOC_Os08g28880 // LOC_Os01g40430 // LOC_Os07g22770 // LOC_Os03g62230 // LOC_Os03g32230 // LOC_Os01g51690
GO:0023046	P	signaling process	5	98	1972	34296	0.67	1	// LOC_Os12g30824 // LOC_Os07g22770 // LOC_Os03g10300 // LOC_Os01g51690 // LOC_Os12g11930
GO:0005975	P	carbohydrate metabolic process	5	98	1439	34296	0.39	1	// LOC_Os03g47530 // LOC_Os09g38830 // LOC_Os08g24630 // LOC_Os09g38350 // LOC_Os09g38834
GO:0051234	P	establishment of localization	6	98	3278	34296	0.92	1	// LOC_Os01g65140 // LOC_Os04g50940 // LOC_Os02g45380 // LOC_Os07g34260 // LOC_Os05g50770 // LOC_Os04g51830
GO:0051179	P	localization	6	98	3278	34296	0.92	1	// LOC_Os01g65140 // LOC_Os04g50940 // LOC_Os02g45380 // LOC_Os07g34260 // LOC_Os05g50770 // LOC_Os04g51830
GO:0044238	P	primary metabolic process	35	98	13205	34296	0.75	1	// LOC_Os03g53350 // LOC_Os01g50420 // LOC_Os12g30824 // LOC_Os04g34030 // LOC_Os01g73390 // LOC_Os06g34400 // LOC_Os07g35770 // LOC_Os07g40080 // LOC_Os02g26430 // LOC_Os08g24630 // LOC_Os05g13970 // LOC_Os03g47530 // LOC_Os08g40270 // LOC_Os09g38840 // LOC_Os09g38850 // LOC_Os07g11790 // LOC_Os02g56380 // LOC_Os06g28050 // LOC_Os09g38350 // LOC_Os08g28880 // LOC_Os01g40430 // LOC_Os07g22770 // …
GO:0009607	P	response to biotic stimulus	6	98	1404	34296	0.21	1	// LOC_Os12g26290 // LOC_Os07g11790 // LOC_Os02g26430 // LOC_Os01g51690 // LOC_Os06g34400 // LOC_Os08g28880
GO:0019538	P	protein metabolic process	18	98	6088	34296	0.48	1	// LOC_Os09g38830 // LOC_Os01g73390 // LOC_Os03g13740 // LOC_Os01g50420 // LOC_Os02g56380 // LOC_Os09g38834 // LOC_Os06g28050 // LOC_Os01g42190 // LOC_Os04g57880 // LOC_Os04g58920 // LOC_Os04g34030 // LOC_Os08g40270 // LOC_Os09g38850 // LOC_Os09g38840 // LOC_Os06g34400 // LOC_Os02g56630 // LOC_Os07g35770 // LOC_Os02g33590
GO:0043412	P	macromolecule modification	15	98	3977	34296	0.16	1	// LOC_Os01g73390 // LOC_Os03g13740 // LOC_Os01g50420 // LOC_Os02g56380 // LOC_Os09g38834 // LOC_Os09g38830 // LOC_Os04g58920 // LOC_Os04g34030 // LOC_Os08g40270 // LOC_Os09g38850 // LOC_Os09g38840 // LOC_Os06g34400 // LOC_Os02g56630 // LOC_Os07g35770 // LOC_Os02g33590
GO:0044237	P	cellular metabolic process	23	98	10280	34296	0.94	1	// LOC_Os01g73390 // LOC_Os04g34030 // LOC_Os06g34400 // LOC_Os07g35770 // LOC_Os07g40080 // LOC_Os02g26430 // LOC_Os05g13970 // LOC_Os08g40270 // LOC_Os09g38840 // LOC_Os09g38850 // LOC_Os01g50420 // LOC_Os02g56380 // LOC_Os01g40430 // LOC_Os07g22770 // LOC_Os02g33590 // LOC_Os09g38830 // LOC_Os03g13740 // LOC_Os09g38834 // LOC_Os03g62230 // LOC_Os03g32230 // LOC_Os01g51690 // LOC_Os02g56630 // …
GO:0043170	P	macromolecule metabolic process	18	98	6691	34296	0.65	1	// LOC_Os09g38830 // LOC_Os01g73390 // LOC_Os03g13740 // LOC_Os01g50420 // LOC_Os02g56380 // LOC_Os09g38834 // LOC_Os06g28050 // LOC_Os01g42190 // LOC_Os04g57880 // LOC_Os04g58920 // LOC_Os04g34030 // LOC_Os08g40270 // LOC_Os09g38850 // LOC_Os09g38840 // LOC_Os06g34400 // LOC_Os02g56630 // LOC_Os07g35770 // LOC_Os02g33590
GO:0023060	P	signal transmission	5	98	1972	34296	0.67	1	// LOC_Os12g30824 // LOC_Os07g22770 // LOC_Os03g10300 // LOC_Os01g51690 // LOC_Os12g11930
GO:0003824	F	catalytic activity	58	98	13508	34296	6e-05	0.0025	// LOC_Os10g23900 // LOC_Os03g53350 // LOC_Os09g37180 // LOC_Os07g34280 // LOC_Os07g34260 // LOC_Os12g30824 // LOC_Os04g34030 // LOC_Os06g35650 // LOC_Os01g73390 // LOC_Os12g13810 // LOC_Os01g20206 // LOC_Os06g34400 // LOC_Os07g35770 // LOC_Os02g26770 // LOC_Os07g41070 // LOC_Os11g42290 // LOC_Os09g20090 // LOC_Os02g56380 // LOC_Os08g37050 // LOC_Os06g17020 // LOC_Os08g24630 // LOC_Os12g11930 // …
GO:0016740	F	transferase activity	25	98	5200	34296	0.0054	0.11	// LOC_Os01g73390 // LOC_Os07g34260 // LOC_Os03g53350 // LOC_Os12g13810 // LOC_Os01g20206 // LOC_Os07g35770 // LOC_Os04g56900 // LOC_Os06g17020 // LOC_Os08g24630 // LOC_Os12g11930 // LOC_Os03g47530 // LOC_Os08g40270 // LOC_Os11g42290 // LOC_Os09g38840 // LOC_Os07g36560 // LOC_Os11g42370 // LOC_Os02g56380 // LOC_Os10g38350 // LOC_Os09g37180 // LOC_Os09g38830 // LOC_Os09g38834 // LOC_Os09g38850 // …
GO:0016772	F	transferase activity, transferring phosphorus-containing groups	12	98	2699	34296	0.084	0.87	// LOC_Os01g73390 // LOC_Os01g50420 // LOC_Os02g56380 // LOC_Os09g38834 // LOC_Os09g38830 // LOC_Os08g24630 // LOC_Os12g11930 // LOC_Os08g40270 // LOC_Os09g38850 // LOC_Os09g38840 // LOC_Os02g56630 // LOC_Os07g35770
GO:0016301	F	kinase activity	12	98	2699	34296	0.084	0.87	// LOC_Os01g73390 // LOC_Os01g50420 // LOC_Os02g56380 // LOC_Os09g38834 // LOC_Os09g38830 // LOC_Os08g24630 // LOC_Os12g11930 // LOC_Os08g40270 // LOC_Os09g38850 // LOC_Os09g38840 // LOC_Os02g56630 // LOC_Os07g35770
GO:0003676	F	nucleic acid binding	7	98	4645	34296	0.98	1	// LOC_Os07g40080 // LOC_Os02g26430 // LOC_Os03g62230 // LOC_Os03g32230 // LOC_Os01g51690 // LOC_Os01g40430 // LOC_Os07g22770
GO:0003677	F	DNA binding	7	98	3291	34296	0.84	1	// LOC_Os07g40080 // LOC_Os02g26430 // LOC_Os03g62230 // LOC_Os03g32230 // LOC_Os01g51690 // LOC_Os01g40430 // LOC_Os07g22770
GO:0030528	F	transcription regulator activity	7	98	2374	34296	0.52	1	// LOC_Os07g40080 // LOC_Os02g26430 // LOC_Os03g62230 // LOC_Os03g32230 // LOC_Os01g51690 // LOC_Os01g40430 // LOC_Os07g22770
GO:0000166	F	nucleotide binding	5	98	3490	34296	0.98	1	// LOC_Os09g38830 // LOC_Os01g73390 // LOC_Os07g35770 // LOC_Os01g50420 // LOC_Os09g38834
GO:0016787	F	hydrolase activity	6	98	4293	34296	0.99	1	// LOC_Os07g34280 // LOC_Os06g50950 // LOC_Os08g24630 // LOC_Os08g37050 // LOC_Os08g28880 // LOC_Os01g06220
GO:0005215	F	transporter activity	5	98	2021	34296	0.69	1	// LOC_Os01g65140 // LOC_Os05g50770 // LOC_Os04g51830 // LOC_Os04g50940 // LOC_Os02g45380
GO:0003700	F	transcription factor activity	7	98	2374	34296	0.52	1	// LOC_Os07g40080 // LOC_Os02g26430 // LOC_Os03g62230 // LOC_Os03g32230 // LOC_Os01g51690 // LOC_Os01g40430 // LOC_Os07g22770
GO:0005515	F	protein binding	17	98	4910	34296	0.23	1	// LOC_Os07g02690 // LOC_Os04g48850 // LOC_Os02g05830 // LOC_Os09g38840 // LOC_Os02g56380 // LOC_Os07g40080 // LOC_Os07g43970 // LOC_Os06g28050 // LOC_Os01g42190 // LOC_Os10g25230 // LOC_Os04g57880 // LOC_Os09g38850 // LOC_Os12g13810 // LOC_Os02g26430 // LOC_Os02g14430 // LOC_Os02g56630 // LOC_Os07g35770
GO:0005488	F	binding	45	98	15115	34296	0.39	1	// LOC_Os07g02690 // LOC_Os10g23900 // LOC_Os01g73390 // LOC_Os07g43970 // LOC_Os09g27500 // LOC_Os04g57880 // LOC_Os06g35650 // LOC_Os12g13810 // LOC_Os06g34400 // LOC_Os07g35770 // LOC_Os08g04340 // LOC_Os09g20090 // LOC_Os07g40080 // LOC_Os02g26430 // LOC_Os02g51440 // LOC_Os08g40270 // LOC_Os09g38840 // LOC_Os04g27340 // LOC_Os10g25230 // LOC_Os02g57810 // LOC_Os04g48850 // LOC_Os02g05830 // …
GO:0005576	C	extracellular region	8	98	730	34296	0.0012	0.073	// LOC_Os07g03590 // LOC_Os07g02690 // LOC_Os02g05830 // LOC_Os02g14430 // LOC_Os10g20610 // LOC_Os02g51440 // LOC_Os11g42200 // LOC_Os05g46790
GO:0044464	C	cell part	51	98	19532	34296	0.86	1	// LOC_Os09g37180 // LOC_Os02g45380 // LOC_Os08g04350 // LOC_Os07g34260 // LOC_Os12g30824 // LOC_Os04g34030 // LOC_Os12g13810 // LOC_Os01g20206 // LOC_Os12g33300 // LOC_Os07g35770 // LOC_Os02g26770 // LOC_Os08g04340 // LOC_Os02g56380 // LOC_Os07g40080 // LOC_Os02g26430 // LOC_Os03g47530 // LOC_Os03g13180 // LOC_Os09g38840 // LOC_Os06g08350 // LOC_Os07g37730 // LOC_Os01g65140 // LOC_Os11g42370 // …
GO:0043226	C	organelle	20	98	12251	34296	1	1	// LOC_Os02g26770 // LOC_Os12g30824 // LOC_Os06g28050 // LOC_Os04g50940 // LOC_Os07g40080 // LOC_Os03g62230 // LOC_Os02g26430 // LOC_Os05g46790 // LOC_Os07g34260 // LOC_Os01g42190 // LOC_Os04g57880 // LOC_Os03g47530 // LOC_Os10g38350 // LOC_Os03g32230 // LOC_Os09g38350 // LOC_Os01g20206 // LOC_Os02g05830 // LOC_Os07g22770 // LOC_Os03g13180 // LOC_Os07g37730
GO:0043229	C	intracellular organelle	20	98	12251	34296	1	1	// LOC_Os02g26770 // LOC_Os12g30824 // LOC_Os06g28050 // LOC_Os04g50940 // LOC_Os07g40080 // LOC_Os03g62230 // LOC_Os02g26430 // LOC_Os05g46790 // LOC_Os07g34260 // LOC_Os01g42190 // LOC_Os04g57880 // LOC_Os03g47530 // LOC_Os10g38350 // LOC_Os03g32230 // LOC_Os09g38350 // LOC_Os01g20206 // LOC_Os02g05830 // LOC_Os07g22770 // LOC_Os03g13180 // LOC_Os07g37730
GO:0005622	C	intracellular	33	98	15144	34296	0.99	1	// LOC_Os09g37180 // LOC_Os07g34260 // LOC_Os12g30824 // LOC_Os04g34030 // LOC_Os12g13810 // LOC_Os01g20206 // LOC_Os02g26770 // LOC_Os07g40080 // LOC_Os02g26430 // LOC_Os03g47530 // LOC_Os03g13180 // LOC_Os07g37730 // LOC_Os11g42370 // LOC_Os02g05830 // LOC_Os04g56900 // LOC_Os06g28050 // LOC_Os08g17500 // LOC_Os10g38350 // LOC_Os09g38350 // LOC_Os05g46790 // LOC_Os04g50940 // LOC_Os08g28880 // …
GO:0043227	C	membrane-bounded organelle	20	98	11878	34296	1	1	// LOC_Os02g26770 // LOC_Os12g30824 // LOC_Os06g28050 // LOC_Os04g50940 // LOC_Os07g40080 // LOC_Os03g62230 // LOC_Os02g26430 // LOC_Os05g46790 // LOC_Os07g34260 // LOC_Os01g42190 // LOC_Os04g57880 // LOC_Os03g47530 // LOC_Os10g38350 // LOC_Os03g32230 // LOC_Os09g38350 // LOC_Os01g20206 // LOC_Os02g05830 // LOC_Os07g22770 // LOC_Os03g13180 // LOC_Os07g37730
GO:0009536	C	plastid	6	98	4703	34296	0.99	1	// LOC_Os12g30824 // LOC_Os02g05830 // LOC_Os06g28050 // LOC_Os04g57880 // LOC_Os10g38350 // LOC_Os05g46790
GO:0005623	C	cell	64	98	22048	34296	0.46	1	// LOC_Os01g73390 // LOC_Os09g37180 // LOC_Os02g45380 // LOC_Os02g51440 // LOC_Os08g04350 // LOC_Os07g34260 // LOC_Os11g42200 // LOC_Os12g30824 // LOC_Os04g34030 // LOC_Os06g35650 // LOC_Os12g13810 // LOC_Os01g20206 // LOC_Os12g33300 // LOC_Os06g34400 // LOC_Os07g35770 // LOC_Os02g57810 // LOC_Os02g26770 // LOC_Os11g42290 // LOC_Os08g04340 // LOC_Os02g56380 // LOC_Os07g40080 // LOC_Os02g26430 // …
GO:0005773	C	vacuole	5	98	1723	34296	0.55	1	// LOC_Os02g26770 // LOC_Os07g34260 // LOC_Os04g50940 // LOC_Os03g13180 // LOC_Os05g46790
GO:0005634	C	nucleus	7	98	4212	34296	0.96	1	// LOC_Os07g40080 // LOC_Os03g62230 // LOC_Os02g26430 // LOC_Os07g34260 // LOC_Os01g42190 // LOC_Os03g32230 // LOC_Os07g22770
GO:0016020	C	membrane	26	98	8187	34296	0.3	1	// LOC_Os02g45380 // LOC_Os07g34260 // LOC_Os12g33300 // LOC_Os07g35770 // LOC_Os02g26770 // LOC_Os08g04340 // LOC_Os09g38840 // LOC_Os06g08350 // LOC_Os07g37730 // LOC_Os01g65140 // LOC_Os02g05830 // LOC_Os02g56380 // LOC_Os03g10300 // LOC_Os05g46790 // LOC_Os08g04350 // LOC_Os08g28880 // LOC_Os03g13180 // LOC_Os09g38830 // LOC_Os04g50940 // LOC_Os09g38834 // LOC_Os08g04370 // LOC_Os03g61500 // …
GO:0005737	C	cytoplasm	27	98	11866	34296	0.94	1	// LOC_Os09g37180 // LOC_Os07g34260 // LOC_Os12g30824 // LOC_Os04g34030 // LOC_Os12g13810 // LOC_Os01g20206 // LOC_Os02g26770 // LOC_Os03g47530 // LOC_Os03g13180 // LOC_Os07g37730 // LOC_Os11g42370 // LOC_Os02g05830 // LOC_Os04g56900 // LOC_Os06g28050 // LOC_Os08g17500 // LOC_Os10g38350 // LOC_Os09g38350 // LOC_Os05g46790 // LOC_Os08g28880 // LOC_Os02g33590 // LOC_Os04g57880 // LOC_Os04g50940 // …
GO:0005886	C	plasma membrane	13	98	4240	34296	0.44	1	// LOC_Os02g26770 // LOC_Os09g38830 // LOC_Os02g56380 // LOC_Os09g38834 // LOC_Os03g61500 // LOC_Os05g50770 // LOC_Os09g38850 // LOC_Os09g38840 // LOC_Os05g46790 // LOC_Os02g56630 // LOC_Os04g51830 // LOC_Os07g35770 // LOC_Os06g08350
GO:0043231	C	intracellular membrane-bounded organelle	20	98	11878	34296	1	1	// LOC_Os02g26770 // LOC_Os12g30824 // LOC_Os06g28050 // LOC_Os04g50940 // LOC_Os07g40080 // LOC_Os03g62230 // LOC_Os02g26430 // LOC_Os05g46790 // LOC_Os07g34260 // LOC_Os01g42190 // LOC_Os04g57880 // LOC_Os03g47530 // LOC_Os10g38350 // LOC_Os03g32230 // LOC_Os09g38350 // LOC_Os01g20206 // LOC_Os02g05830 // LOC_Os07g22770 // LOC_Os03g13180 // LOC_Os07g37730
GO:0044444	C	cytoplasmic part	25	98	10930	34296	0.93	1	// LOC_Os09g37180 // LOC_Os07g34260 // LOC_Os12g30824 // LOC_Os04g34030 // LOC_Os12g13810 // LOC_Os01g20206 // LOC_Os02g26770 // LOC_Os03g47530 // LOC_Os11g42290 // LOC_Os03g13180 // LOC_Os07g37730 // LOC_Os11g42370 // LOC_Os02g05830 // LOC_Os04g56900 // LOC_Os06g28050 // LOC_Os08g17500 // LOC_Os10g38350 // LOC_Os09g38350 // LOC_Os05g46790 // LOC_Os02g33590 // LOC_Os04g57880 // LOC_Os04g50940 // …
GO:0044424	C	intracellular part	32	98	14514	34296	0.98	1	// LOC_Os09g37180 // LOC_Os07g34260 // LOC_Os12g30824 // LOC_Os04g34030 // LOC_Os12g13810 // LOC_Os01g20206 // LOC_Os02g26770 // LOC_Os07g40080 // LOC_Os02g26430 // LOC_Os03g47530 // LOC_Os03g13180 // LOC_Os07g37730 // LOC_Os11g42370 // LOC_Os02g05830 // LOC_Os04g56900 // LOC_Os06g28050 // LOC_Os08g17500 // LOC_Os10g38350 // LOC_Os09g38350 // LOC_Os05g46790 // LOC_Os08g28880 // LOC_Os07g22770 // …
GO:0005829	C	cytosol	12	98	3345	34296	0.25	1	// LOC_Os11g42370 // LOC_Os02g05830 // LOC_Os09g37180 // LOC_Os04g56900 // LOC_Os08g17500 // LOC_Os04g58920 // LOC_Os04g34030 // LOC_Os11g42290 // LOC_Os12g13810 // LOC_Os05g45100 // LOC_Os02g14430 // LOC_Os02g33590

## Sheet: Clade3
GO_acc	term_type	Term	queryitem	querytotal	bgitem	bgtotal	pvalue	FDR	entries
GO:0015979	P	photosynthesis	44	639	324	34296	6.7e-23	2.2e-20	// LOC_Os01g17170 // LOC_Os07g25430 // LOC_Os04g33830 // LOC_Os12g08770 // LOC_Os03g39610 // LOC_Os12g08830 // LOC_Os02g33580 // LOC_Os01g41710 // LOC_Os03g56670 // LOC_Os02g52650 // LOC_Os03g17174 // LOC_Os01g31690 // LOC_Os07g37240 // LOC_Os04g38410 // LOC_Os08g44680 // LOC_Os08g01380 // LOC_Os08g10020 // LOC_Os04g16680 // LOC_Os07g37550 // LOC_Os06g21590 // LOC_Os11g13890 // LOC_Os07g38960 // …
GO:0009628	P	response to abiotic stimulus	107	639	3022	34296	2e-10	3.3e-08	// LOC_Os04g56400 // LOC_Os04g45810 // LOC_Os01g08130 // LOC_Os04g59440 // LOC_Os06g46900 // LOC_Os02g47020 // LOC_Os05g50930 // LOC_Os01g45274 // LOC_Os03g61040 // LOC_Os06g21590 // LOC_Os02g35970 // LOC_Os07g37240 // LOC_Os08g36480 // LOC_Os01g60450 // LOC_Os03g51920 // LOC_Os04g38600 // LOC_Os02g30080 // LOC_Os12g03860 // LOC_Os02g46970 // LOC_Os03g46454 // LOC_Os04g17100 // LOC_Os07g26660 // …
GO:0006091	P	generation of precursor metabolites and energy	28	639	480	34296	3e-07	3.3e-05	// LOC_Os12g08770 // LOC_Os04g33830 // LOC_Os02g33580 // LOC_Os01g41710 // LOC_Os02g10390 // LOC_Os02g52650 // LOC_Os01g31690 // LOC_Os03g39610 // LOC_Os08g01380 // LOC_Os08g10020 // LOC_Os05g45954 // LOC_Os06g21590 // LOC_Os07g38960 // LOC_Os02g04510 // LOC_Os09g17740 // LOC_Os01g52240 // LOC_Os08g17390 // LOC_Os05g47560 // LOC_Os08g45190 // LOC_Os04g38600 // LOC_Os09g30340 // LOC_Os07g04840 // …
GO:0050896	P	response to stimulus	169	639	6928	34296	9.7e-05	0.008	// LOC_Os04g56400 // LOC_Os04g45810 // LOC_Os01g01160 // LOC_Os04g49900 // LOC_Os03g14669 // LOC_Os01g41930 // LOC_Os04g59440 // LOC_Os01g08130 // LOC_Os03g12840 // LOC_Os03g22634 // LOC_Os01g08020 // LOC_Os10g20890 // LOC_Os10g25040 // LOC_Os08g06110 // LOC_Os01g45274 // LOC_Os03g61040 // LOC_Os11g02610 // LOC_Os06g21590 // LOC_Os07g17210 // LOC_Os02g10350 // LOC_Os08g36480 // LOC_Os01g60450 // …
GO:0006629	P	lipid metabolic process	42	639	1376	34296	0.0017	0.11	// LOC_Os03g13030 // LOC_Os02g10120 // LOC_Os04g56240 // LOC_Os10g10180 // LOC_Os03g52010 // LOC_Os02g37800 // LOC_Os03g17520 // LOC_Os04g35100 // LOC_Os03g18070 // LOC_Os07g36190 // LOC_Os03g22634 // LOC_Os12g43130 // LOC_Os02g33580 // LOC_Os02g37654 // LOC_Os02g37770 // LOC_Os08g37250 // LOC_Os04g53370 // LOC_Os05g33840 // LOC_Os05g45954 // LOC_Os04g44150 // LOC_Os05g01140 // LOC_Os07g44780 // …
GO:0008152	P	metabolic process	395	639	19328	34296	0.0032	0.17	// LOC_Os04g45810 // LOC_Os01g01160 // LOC_Os03g02750 // LOC_Os05g22614 // LOC_Os01g58640 // LOC_Os03g22634 // LOC_Os04g43380 // LOC_Os03g61720 // LOC_Os08g10020 // LOC_Os07g19130 // LOC_Os07g17210 // LOC_Os06g09610 // LOC_Os06g44450 // LOC_Os05g02530 // LOC_Os04g38600 // LOC_Os02g30080 // LOC_Os08g34210 // LOC_Os07g05380 // LOC_Os06g49660 // LOC_Os09g36680 // LOC_Os08g37010 // LOC_Os02g42810 // …
GO:0006810	P	transport	77	639	3278	34296	0.023	0.82	// LOC_Os07g38910 // LOC_Os03g03500 // LOC_Os01g65670 // LOC_Os03g19290 // LOC_Os05g06780 // LOC_Os03g63370 // LOC_Os01g65110 // LOC_Os05g07870 // LOC_Os03g61890 // LOC_Os02g06340 // LOC_Os01g62980 // LOC_Os12g32760 // LOC_Os10g36924 // LOC_Os03g43720 // LOC_Os07g26660 // LOC_Os02g33580 // LOC_Os05g42250 // LOC_Os03g05290 // LOC_Os02g50820 // LOC_Os02g30910 // LOC_Os04g44060 // LOC_Os12g25160 // …
GO:0051234	P	establishment of localization	77	639	3278	34296	0.023	0.82	// LOC_Os07g38910 // LOC_Os03g03500 // LOC_Os01g65670 // LOC_Os03g19290 // LOC_Os05g06780 // LOC_Os03g63370 // LOC_Os01g65110 // LOC_Os05g07870 // LOC_Os03g61890 // LOC_Os02g06340 // LOC_Os01g62980 // LOC_Os12g32760 // LOC_Os10g36924 // LOC_Os03g43720 // LOC_Os07g26660 // LOC_Os02g33580 // LOC_Os05g42250 // LOC_Os03g05290 // LOC_Os02g50820 // LOC_Os02g30910 // LOC_Os04g44060 // LOC_Os12g25160 // …
GO:0051179	P	localization	77	639	3278	34296	0.023	0.82	// LOC_Os07g38910 // LOC_Os03g03500 // LOC_Os01g65670 // LOC_Os03g19290 // LOC_Os05g06780 // LOC_Os03g63370 // LOC_Os01g65110 // LOC_Os05g07870 // LOC_Os03g61890 // LOC_Os02g06340 // LOC_Os01g62980 // LOC_Os12g32760 // LOC_Os10g36924 // LOC_Os03g43720 // LOC_Os07g26660 // LOC_Os02g33580 // LOC_Os05g42250 // LOC_Os03g05290 // LOC_Os02g50820 // LOC_Os02g30910 // LOC_Os04g44060 // LOC_Os12g25160 // …
GO:0019748	P	secondary metabolic process	18	639	583	34296	0.03	0.96	// LOC_Os02g46970 // LOC_Os10g38610 // LOC_Os03g62670 // LOC_Os03g48060 // LOC_Os10g38580 // LOC_Os09g38620 // LOC_Os01g19970 // LOC_Os03g44740 // LOC_Os01g25010 // LOC_Os10g29470 // LOC_Os01g60450 // LOC_Os04g08828 // LOC_Os11g27329 // LOC_Os07g23150 // LOC_Os01g18120 // LOC_Os09g31506 // LOC_Os09g31502 // LOC_Os05g11510
GO:0032502	P	developmental process	47	639	3791	34296	1	1	// LOC_Os06g40780 // LOC_Os07g38910 // LOC_Os05g28210 // LOC_Os02g43340 // LOC_Os11g47970 // LOC_Os09g36220 // LOC_Os01g03290 // LOC_Os10g10180 // LOC_Os03g20680 // LOC_Os03g02750 // LOC_Os10g42850 // LOC_Os03g54930 // LOC_Os03g53400 // LOC_Os07g36190 // LOC_Os01g25010 // LOC_Os10g38080 // LOC_Os08g06110 // LOC_Os06g28820 // LOC_Os04g53370 // LOC_Os04g13140 // LOC_Os01g10320 // LOC_Os07g44900 // …
GO:0009991	P	response to extracellular stimulus	8	639	393	34296	0.45	1	// LOC_Os07g43820 // LOC_Os07g38910 // LOC_Os10g36924 // LOC_Os03g26210 // LOC_Os10g13700 // LOC_Os03g21960 // LOC_Os01g08020 // LOC_Os05g47780
GO:0006950	P	response to stress	97	639	4660	34296	0.14	1	// LOC_Os04g56400 // LOC_Os04g45810 // LOC_Os01g01160 // LOC_Os01g41930 // LOC_Os06g46900 // LOC_Os03g12840 // LOC_Os02g47020 // LOC_Os10g25040 // LOC_Os01g45274 // LOC_Os08g29170 // LOC_Os07g17210 // LOC_Os02g10350 // LOC_Os01g60450 // LOC_Os03g51920 // LOC_Os04g38600 // LOC_Os03g46454 // LOC_Os04g17100 // LOC_Os02g15750 // LOC_Os07g26660 // LOC_Os10g21266 // LOC_Os10g20890 // LOC_Os07g07540 // …
GO:0030154	P	cell differentiation	5	639	710	34296	1	1	// LOC_Os07g44900 // LOC_Os02g41860 // LOC_Os07g01070 // LOC_Os07g17210 // LOC_Os10g10180
GO:0009791	P	post-embryonic development	31	639	2033	34296	0.89	1	// LOC_Os07g38910 // LOC_Os05g28210 // LOC_Os02g43340 // LOC_Os09g36220 // LOC_Os10g10180 // LOC_Os03g20680 // LOC_Os03g02750 // LOC_Os10g42850 // LOC_Os03g54930 // LOC_Os07g36190 // LOC_Os10g38080 // LOC_Os08g06110 // LOC_Os04g53370 // LOC_Os01g10320 // LOC_Os06g06300 // LOC_Os02g53850 // LOC_Os06g51260 // LOC_Os06g06320 // LOC_Os07g01810 // LOC_Os04g41560 // LOC_Os06g40180 // LOC_Os01g66100 // …
GO:0044249	P	cellular biosynthetic process	8	639	890	34296	0.99	1	// LOC_Os02g04510 // LOC_Os03g54040 // LOC_Os02g18450 // LOC_Os06g49120 // LOC_Os03g19560 // LOC_Os05g49320 // LOC_Os06g01210 // LOC_Os03g12020
GO:0006807	P	nitrogen compound metabolic process	74	639	5399	34296	1	1	// LOC_Os03g58420 // LOC_Os06g40780 // LOC_Os05g51040 // LOC_Os04g45810 // LOC_Os06g12370 // LOC_Os07g49460 // LOC_Os08g06110 // LOC_Os09g36220 // LOC_Os03g49430 // LOC_Os04g49900 // LOC_Os03g14669 // LOC_Os09g26210 // LOC_Os02g06340 // LOC_Os10g42850 // LOC_Os08g04840 // LOC_Os12g32620 // LOC_Os05g44340 // LOC_Os05g06890 // LOC_Os03g19560 // LOC_Os09g36240 // LOC_Os12g41650 // LOC_Os03g06630 // …
GO:0023052	P	signaling	47	639	2409	34296	0.39	1	// LOC_Os07g38910 // LOC_Os04g45810 // LOC_Os01g08130 // LOC_Os02g05920 // LOC_Os11g16550 // LOC_Os02g57060 // LOC_Os03g14669 // LOC_Os03g61890 // LOC_Os05g01140 // LOC_Os01g41930 // LOC_Os04g54020 // LOC_Os01g62760 // LOC_Os04g35100 // LOC_Os03g53400 // LOC_Os02g35970 // LOC_Os09g28310 // LOC_Os08g14940 // LOC_Os08g14960 // LOC_Os10g13700 // LOC_Os01g08020 // LOC_Os01g08140 // LOC_Os11g02610 // …
GO:0007165	P	signal transduction	37	639	1951	34296	0.48	1	// LOC_Os07g38910 // LOC_Os04g45810 // LOC_Os01g08130 // LOC_Os02g05920 // LOC_Os11g16550 // LOC_Os09g36220 // LOC_Os03g14669 // LOC_Os03g61890 // LOC_Os05g01140 // LOC_Os01g41930 // LOC_Os01g62760 // LOC_Os04g35100 // LOC_Os03g53400 // LOC_Os02g35970 // LOC_Os09g28310 // LOC_Os08g14940 // LOC_Os08g14960 // LOC_Os01g08140 // LOC_Os11g02610 // LOC_Os01g63210 // LOC_Os03g05290 // LOC_Os07g49460 // …
GO:0034645	P	cellular macromolecule biosynthetic process	8	639	890	34296	0.99	1	// LOC_Os02g04510 // LOC_Os03g54040 // LOC_Os02g18450 // LOC_Os06g49120 // LOC_Os03g19560 // LOC_Os05g49320 // LOC_Os06g01210 // LOC_Os03g12020
GO:0007154	P	cell communication	11	639	512	34296	0.36	1	// LOC_Os07g43820 // LOC_Os07g38910 // LOC_Os01g45460 // LOC_Os10g36924 // LOC_Os03g26210 // LOC_Os08g08140 // LOC_Os10g13700 // LOC_Os03g21960 // LOC_Os01g08020 // LOC_Os04g54020 // LOC_Os05g47780
GO:0009653	P	anatomical structure morphogenesis	14	639	1141	34296	0.96	1	// LOC_Os02g46970 // LOC_Os06g40780 // LOC_Os07g44900 // LOC_Os07g17210 // LOC_Os02g41860 // LOC_Os01g10320 // LOC_Os10g38080 // LOC_Os07g38910 // LOC_Os10g10180 // LOC_Os03g02750 // LOC_Os01g66100 // LOC_Os01g16750 // LOC_Os03g53400 // LOC_Os07g01070
GO:0009719	P	response to endogenous stimulus	47	639	2015	34296	0.072	1	// LOC_Os07g38910 // LOC_Os02g36220 // LOC_Os04g45810 // LOC_Os02g10120 // LOC_Os08g37840 // LOC_Os11g47970 // LOC_Os03g14669 // LOC_Os08g04840 // LOC_Os05g28210 // LOC_Os01g62760 // LOC_Os03g05290 // LOC_Os03g40100 // LOC_Os12g02330 // LOC_Os03g41060 // LOC_Os09g28310 // LOC_Os12g41600 // LOC_Os01g58020 // LOC_Os08g06110 // LOC_Os03g53400 // LOC_Os04g13140 // LOC_Os02g46780 // LOC_Os05g01140 // …
GO:0044267	P	cellular protein metabolic process	52	639	4849	34296	1	1	// LOC_Os01g03290 // LOC_Os01g13480 // LOC_Os07g38910 // LOC_Os05g02530 // LOC_Os03g10080 // LOC_Os12g25180 // LOC_Os04g54020 // LOC_Os01g49560 // LOC_Os01g02580 // LOC_Os05g38530 // LOC_Os02g05920 // LOC_Os09g21380 // LOC_Os08g24770 // LOC_Os03g12020 // LOC_Os04g54002 // LOC_Os08g14940 // LOC_Os03g18170 // LOC_Os05g25370 // LOC_Os08g14960 // LOC_Os02g18450 // LOC_Os01g58020 // LOC_Os12g23180 // …
GO:0022414	P	reproductive process	16	639	985	34296	0.74	1	// LOC_Os01g10320 // LOC_Os07g44900 // LOC_Os02g26210 // LOC_Os07g36190 // LOC_Os01g49830 // LOC_Os06g51260 // LOC_Os06g06320 // LOC_Os08g08140 // LOC_Os10g10180 // LOC_Os05g25370 // LOC_Os06g06300 // LOC_Os07g01070 // LOC_Os04g54020 // LOC_Os01g66100 // LOC_Os09g06464 // LOC_Os03g54930
GO:0016049	P	cell growth	7	639	567	34296	0.9	1	// LOC_Os07g44900 // LOC_Os02g41860 // LOC_Os05g38500 // LOC_Os10g10180 // LOC_Os07g01070 // LOC_Os01g66100 // LOC_Os03g53400
GO:0000003	P	reproduction	27	639	1965	34296	0.96	1	// LOC_Os10g42850 // LOC_Os10g10180 // LOC_Os03g20680 // LOC_Os05g28210 // LOC_Os04g54020 // LOC_Os03g54930 // LOC_Os07g36190 // LOC_Os02g43340 // LOC_Os08g06110 // LOC_Os04g53370 // LOC_Os01g10320 // LOC_Os07g44900 // LOC_Os06g06300 // LOC_Os02g53850 // LOC_Os06g51260 // LOC_Os06g06320 // LOC_Os01g66100 // LOC_Os09g06464 // LOC_Os05g47780 // LOC_Os02g26210 // LOC_Os02g21810 // LOC_Os01g49830 // …
GO:0044260	P	cellular macromolecule metabolic process	54	639	5364	34296	1	1	// LOC_Os01g03290 // LOC_Os01g13480 // LOC_Os07g38910 // LOC_Os05g02530 // LOC_Os04g42260 // LOC_Os12g25180 // LOC_Os04g54020 // LOC_Os01g49560 // LOC_Os01g02580 // LOC_Os05g38530 // LOC_Os08g14960 // LOC_Os02g05920 // LOC_Os09g21380 // LOC_Os08g24770 // LOC_Os09g36240 // LOC_Os04g54002 // LOC_Os01g31690 // LOC_Os03g18170 // LOC_Os05g25370 // LOC_Os03g12020 // LOC_Os02g18450 // LOC_Os01g58020 // …
GO:0048869	P	cellular developmental process	5	639	710	34296	1	1	// LOC_Os07g44900 // LOC_Os02g41860 // LOC_Os07g01070 // LOC_Os07g17210 // LOC_Os10g10180
GO:0010467	P	gene expression	9	639	1076	34296	1	1	// LOC_Os08g30910 // LOC_Os02g04510 // LOC_Os03g54040 // LOC_Os02g18450 // LOC_Os06g49120 // LOC_Os03g19560 // LOC_Os05g49320 // LOC_Os06g01210 // LOC_Os03g12020
GO:0016043	P	cellular component organization	26	639	1935	34296	0.97	1	// LOC_Os01g13480 // LOC_Os12g32620 // LOC_Os10g10180 // LOC_Os02g06340 // LOC_Os03g53400 // LOC_Os09g25490 // LOC_Os07g17210 // LOC_Os01g31690 // LOC_Os11g32320 // LOC_Os12g23180 // LOC_Os06g28820 // LOC_Os08g10020 // LOC_Os08g30910 // LOC_Os07g44900 // LOC_Os10g35030 // LOC_Os02g04510 // LOC_Os09g38090 // LOC_Os07g01810 // LOC_Os01g66100 // LOC_Os03g19560 // LOC_Os12g01449 // LOC_Os02g46970 // …
GO:0090066	P	regulation of anatomical structure size	7	639	567	34296	0.9	1	// LOC_Os07g44900 // LOC_Os02g41860 // LOC_Os05g38500 // LOC_Os10g10180 // LOC_Os07g01070 // LOC_Os01g66100 // LOC_Os03g53400
GO:0042592	P	homeostatic process	10	639	342	34296	0.11	1	// LOC_Os03g46454 // LOC_Os08g44400 // LOC_Os12g25160 // LOC_Os06g09610 // LOC_Os08g39370 // LOC_Os07g01810 // LOC_Os05g11320 // LOC_Os07g15460 // LOC_Os02g02540 // LOC_Os09g31130
GO:0065007	P	biological regulation	52	639	2871	34296	0.6	1	// LOC_Os07g38910 // LOC_Os02g36220 // LOC_Os04g45810 // LOC_Os01g08130 // LOC_Os02g05920 // LOC_Os11g16550 // LOC_Os02g57060 // LOC_Os10g10180 // LOC_Os03g61890 // LOC_Os05g01140 // LOC_Os01g41930 // LOC_Os01g62760 // LOC_Os08g44400 // LOC_Os12g02530 // LOC_Os04g35100 // LOC_Os03g53400 // LOC_Os12g41650 // LOC_Os02g35970 // LOC_Os09g28310 // LOC_Os08g14940 // LOC_Os08g39370 // LOC_Os08g14960 // …
GO:0065008	P	regulation of biological quality	17	639	863	34296	0.44	1	// LOC_Os03g46454 // LOC_Os07g01810 // LOC_Os08g44400 // LOC_Os02g41860 // LOC_Os06g09610 // LOC_Os08g39370 // LOC_Os12g25160 // LOC_Os07g44900 // LOC_Os05g11320 // LOC_Os10g10180 // LOC_Os02g02540 // LOC_Os07g01070 // LOC_Os01g66100 // LOC_Os07g15460 // LOC_Os09g31130 // LOC_Os05g38500 // LOC_Os03g53400
GO:0009908	P	flower development	10	639	662	34296	0.79	1	// LOC_Os01g10320 // LOC_Os02g26210 // LOC_Os07g36190 // LOC_Os01g49830 // LOC_Os06g51260 // LOC_Os06g06320 // LOC_Os06g06300 // LOC_Os01g66100 // LOC_Os09g06464 // LOC_Os03g54930
GO:0019725	P	cellular homeostasis	10	639	342	34296	0.11	1	// LOC_Os03g46454 // LOC_Os08g44400 // LOC_Os12g25160 // LOC_Os06g09610 // LOC_Os08g39370 // LOC_Os07g01810 // LOC_Os05g11320 // LOC_Os07g15460 // LOC_Os02g02540 // LOC_Os09g31130
GO:0005975	P	carbohydrate metabolic process	31	639	1439	34296	0.23	1	// LOC_Os03g14010 // LOC_Os08g31630 // LOC_Os10g07290 // LOC_Os04g35030 // LOC_Os09g31430 // LOC_Os10g40550 // LOC_Os03g04770 // LOC_Os02g17920 // LOC_Os03g62670 // LOC_Os07g22930 // LOC_Os04g43380 // LOC_Os10g13700 // LOC_Os09g33680 // LOC_Os04g43400 // LOC_Os10g35070 // LOC_Os05g33840 // LOC_Os04g16680 // LOC_Os05g45954 // LOC_Os03g48060 // LOC_Os05g30250 // LOC_Os10g32810 // LOC_Os09g30130 // …
GO:0032501	P	multicellular organismal process	50	639	3619	34296	0.99	1	// LOC_Os06g40780 // LOC_Os07g38910 // LOC_Os05g28210 // LOC_Os02g43340 // LOC_Os11g47970 // LOC_Os09g36220 // LOC_Os01g03290 // LOC_Os10g10180 // LOC_Os03g20680 // LOC_Os03g02750 // LOC_Os10g42850 // LOC_Os12g02530 // LOC_Os03g54930 // LOC_Os07g36190 // LOC_Os02g35970 // LOC_Os01g25010 // LOC_Os10g38080 // LOC_Os08g06110 // LOC_Os11g02610 // LOC_Os06g28820 // LOC_Os04g53370 // LOC_Os04g13140 // …
GO:0048608	P	reproductive structure development	10	639	668	34296	0.8	1	// LOC_Os01g10320 // LOC_Os02g26210 // LOC_Os07g36190 // LOC_Os01g49830 // LOC_Os06g51260 // LOC_Os06g06320 // LOC_Os06g06300 // LOC_Os01g66100 // LOC_Os09g06464 // LOC_Os03g54930
GO:0006139	P	nucleobase, nucleoside, nucleotide and nucleic acid metabolic process	74	639	5399	34296	1	1	// LOC_Os03g58420 // LOC_Os06g40780 // LOC_Os05g51040 // LOC_Os04g45810 // LOC_Os06g12370 // LOC_Os07g49460 // LOC_Os08g06110 // LOC_Os09g36220 // LOC_Os03g49430 // LOC_Os04g49900 // LOC_Os03g14669 // LOC_Os09g26210 // LOC_Os02g06340 // LOC_Os10g42850 // LOC_Os08g04840 // LOC_Os12g32620 // LOC_Os05g44340 // LOC_Os05g06890 // LOC_Os03g19560 // LOC_Os09g36240 // LOC_Os12g41650 // LOC_Os03g06630 // …
GO:0006464	P	protein modification process	44	639	3977	34296	1	1	// LOC_Os01g03290 // LOC_Os01g13480 // LOC_Os07g38910 // LOC_Os05g02530 // LOC_Os03g10080 // LOC_Os12g25180 // LOC_Os04g54020 // LOC_Os01g49560 // LOC_Os01g02580 // LOC_Os05g38530 // LOC_Os02g05920 // LOC_Os09g21380 // LOC_Os08g24770 // LOC_Os04g54002 // LOC_Os01g31690 // LOC_Os03g18170 // LOC_Os08g39590 // LOC_Os08g14960 // LOC_Os01g58020 // LOC_Os12g23180 // LOC_Os02g47020 // LOC_Os04g28420 // …
GO:0050794	P	regulation of cellular process	37	639	1951	34296	0.48	1	// LOC_Os07g38910 // LOC_Os04g45810 // LOC_Os01g08130 // LOC_Os02g05920 // LOC_Os11g16550 // LOC_Os09g36220 // LOC_Os03g14669 // LOC_Os03g61890 // LOC_Os05g01140 // LOC_Os01g41930 // LOC_Os01g62760 // LOC_Os04g35100 // LOC_Os03g53400 // LOC_Os02g35970 // LOC_Os09g28310 // LOC_Os08g14940 // LOC_Os08g14960 // LOC_Os01g08140 // LOC_Os11g02610 // LOC_Os01g63210 // LOC_Os03g05290 // LOC_Os07g49460 // …
GO:0009058	P	biosynthetic process	141	639	7335	34296	0.35	1	// LOC_Os03g58420 // LOC_Os04g45810 // LOC_Os01g13480 // LOC_Os12g25180 // LOC_Os03g14669 // LOC_Os09g26210 // LOC_Os04g38600 // LOC_Os01g13690 // LOC_Os03g22634 // LOC_Os02g47020 // LOC_Os08g06110 // LOC_Os08g30910 // LOC_Os06g28820 // LOC_Os03g06630 // LOC_Os08g36480 // LOC_Os12g40920 // LOC_Os07g25540 // LOC_Os01g60450 // LOC_Os06g44450 // LOC_Os09g06464 // LOC_Os09g25490 // LOC_Os02g13800 // …
GO:0003006	P	reproductive developmental process	10	639	668	34296	0.8	1	// LOC_Os01g10320 // LOC_Os02g26210 // LOC_Os07g36190 // LOC_Os01g49830 // LOC_Os06g51260 // LOC_Os06g06320 // LOC_Os06g06300 // LOC_Os01g66100 // LOC_Os09g06464 // LOC_Os03g54930
GO:0008361	P	regulation of cell size	7	639	567	34296	0.9	1	// LOC_Os07g44900 // LOC_Os02g41860 // LOC_Os05g38500 // LOC_Os10g10180 // LOC_Os07g01070 // LOC_Os01g66100 // LOC_Os03g53400
GO:0023046	P	signaling process	38	639	1972	34296	0.44	1	// LOC_Os07g38910 // LOC_Os04g45810 // LOC_Os01g08130 // LOC_Os02g05920 // LOC_Os11g16550 // LOC_Os09g36220 // LOC_Os03g14669 // LOC_Os03g61890 // LOC_Os05g01140 // LOC_Os01g41930 // LOC_Os01g62760 // LOC_Os04g35100 // LOC_Os03g53400 // LOC_Os02g35970 // LOC_Os09g28310 // LOC_Os08g14940 // LOC_Os08g14960 // LOC_Os01g08140 // LOC_Os11g02610 // LOC_Os01g63210 // LOC_Os01g45460 // LOC_Os03g05290 // …
GO:0040007	P	growth	9	639	736	34296	0.93	1	// LOC_Os01g10320 // LOC_Os07g44900 // LOC_Os02g41860 // LOC_Os05g38500 // LOC_Os10g10180 // LOC_Os01g60450 // LOC_Os07g01070 // LOC_Os01g66100 // LOC_Os03g53400
GO:0009056	P	catabolic process	28	639	2007	34296	0.96	1	// LOC_Os01g51410 // LOC_Os06g12370 // LOC_Os01g03290 // LOC_Os04g49900 // LOC_Os01g61700 // LOC_Os04g08828 // LOC_Os02g06340 // LOC_Os03g04770 // LOC_Os10g38610 // LOC_Os03g62670 // LOC_Os09g27890 // LOC_Os05g44340 // LOC_Os10g25040 // LOC_Os04g37500 // LOC_Os08g35860 // LOC_Os09g34920 // LOC_Os05g45954 // LOC_Os10g37180 // LOC_Os11g07020 // LOC_Os02g18450 // LOC_Os10g32810 // LOC_Os04g38600 // …
GO:0051704	P	multi-organism process	6	639	337	34296	0.6	1	// LOC_Os07g44900 // LOC_Os08g08140 // LOC_Os10g10180 // LOC_Os05g25370 // LOC_Os07g01070 // LOC_Os04g54020
GO:0044238	P	primary metabolic process	205	639	13205	34296	1	1	// LOC_Os03g58420 // LOC_Os05g36010 // LOC_Os04g45810 // LOC_Os01g01160 // LOC_Os12g25180 // LOC_Os01g53020 // LOC_Os01g49560 // LOC_Os04g49900 // LOC_Os01g61700 // LOC_Os09g26210 // LOC_Os03g52010 // LOC_Os03g02750 // LOC_Os04g38600 // LOC_Os08g24770 // LOC_Os03g13030 // LOC_Os03g22634 // LOC_Os04g43380 // LOC_Os09g26920 // LOC_Os02g47020 // LOC_Os02g37770 // LOC_Os04g56240 // LOC_Os11g27329 // …
GO:0009607	P	response to biotic stimulus	31	639	1404	34296	0.19	1	// LOC_Os07g38910 // LOC_Os02g10120 // LOC_Os11g47970 // LOC_Os04g49900 // LOC_Os04g08828 // LOC_Os01g41930 // LOC_Os06g43350 // LOC_Os11g04150 // LOC_Os03g22634 // LOC_Os10g13700 // LOC_Os12g23180 // LOC_Os02g47020 // LOC_Os10g25040 // LOC_Os08g37250 // LOC_Os04g16680 // LOC_Os12g37260 // LOC_Os04g01740 // LOC_Os08g04500 // LOC_Os10g20890 // LOC_Os11g39020 // LOC_Os03g46454 // LOC_Os07g04840 // …
GO:0009606	P	tropism	5	639	130	34296	0.1	1	// LOC_Os02g02540 // LOC_Os02g35970 // LOC_Os11g02610 // LOC_Os03g61040 // LOC_Os12g02530
GO:0009605	P	response to external stimulus	16	639	681	34296	0.21	1	// LOC_Os07g43820 // LOC_Os07g38910 // LOC_Os02g35970 // LOC_Os03g21960 // LOC_Os03g26210 // LOC_Os12g02530 // LOC_Os03g56950 // LOC_Os10g10180 // LOC_Os10g13700 // LOC_Os02g02540 // LOC_Os01g08020 // LOC_Os11g02610 // LOC_Os10g36924 // LOC_Os12g41650 // LOC_Os03g61040 // LOC_Os05g47780
GO:0009790	P	embryonic development	9	639	810	34296	0.96	1	// LOC_Os07g38910 // LOC_Os02g21810 // LOC_Os03g54040 // LOC_Os02g43340 // LOC_Os03g20680 // LOC_Os06g19540 // LOC_Os10g42850 // LOC_Os04g53370 // LOC_Os05g47780
GO:0019538	P	protein metabolic process	74	639	6088	34296	1	1	// LOC_Os01g03290 // LOC_Os01g13480 // LOC_Os07g38910 // LOC_Os05g36010 // LOC_Os01g01160 // LOC_Os02g53840 // LOC_Os08g30910 // LOC_Os12g25180 // LOC_Os04g54020 // LOC_Os02g57060 // LOC_Os01g49560 // LOC_Os01g02580 // LOC_Os01g61700 // LOC_Os05g38530 // LOC_Os04g01710 // LOC_Os03g02750 // LOC_Os02g05920 // LOC_Os09g21380 // LOC_Os04g28420 // LOC_Os08g24770 // LOC_Os03g12020 // LOC_Os04g54002 // …
GO:0048856	P	anatomical structure development	22	639	1665	34296	0.96	1	// LOC_Os06g40780 // LOC_Os07g38910 // LOC_Os10g10180 // LOC_Os03g02750 // LOC_Os03g54930 // LOC_Os03g53400 // LOC_Os07g36190 // LOC_Os10g38080 // LOC_Os01g10320 // LOC_Os07g44900 // LOC_Os06g06300 // LOC_Os07g17210 // LOC_Os02g41860 // LOC_Os06g51260 // LOC_Os06g06320 // LOC_Os01g66100 // LOC_Os09g06464 // LOC_Os02g46970 // LOC_Os02g26210 // LOC_Os01g49830 // LOC_Os07g01070 // LOC_Os01g16750
GO:0043412	P	macromolecule modification	44	639	3977	34296	1	1	// LOC_Os01g03290 // LOC_Os01g13480 // LOC_Os07g38910 // LOC_Os05g02530 // LOC_Os03g10080 // LOC_Os12g25180 // LOC_Os04g54020 // LOC_Os01g49560 // LOC_Os01g02580 // LOC_Os05g38530 // LOC_Os02g05920 // LOC_Os09g21380 // LOC_Os08g24770 // LOC_Os04g54002 // LOC_Os01g31690 // LOC_Os03g18170 // LOC_Os08g39590 // LOC_Os08g14960 // LOC_Os01g58020 // LOC_Os12g23180 // LOC_Os02g47020 // LOC_Os04g28420 // …
GO:0044237	P	cellular metabolic process	160	639	10280	34296	1	1	// LOC_Os03g58420 // LOC_Os04g45810 // LOC_Os01g13480 // LOC_Os12g25180 // LOC_Os01g49560 // LOC_Os04g49900 // LOC_Os03g14669 // LOC_Os09g26210 // LOC_Os04g38600 // LOC_Os08g24770 // LOC_Os08g44680 // LOC_Os02g47020 // LOC_Os08g06110 // LOC_Os08g10020 // LOC_Os08g30910 // LOC_Os07g17210 // LOC_Os07g37240 // LOC_Os12g40920 // LOC_Os06g44450 // LOC_Os05g47560 // LOC_Os09g06464 // LOC_Os02g13800 // …
GO:0043170	P	macromolecule metabolic process	76	639	6691	34296	1	1	// LOC_Os01g03290 // LOC_Os01g13480 // LOC_Os07g38910 // LOC_Os05g36010 // LOC_Os01g01160 // LOC_Os02g53840 // LOC_Os08g30910 // LOC_Os12g25180 // LOC_Os04g54020 // LOC_Os02g57060 // LOC_Os01g49560 // LOC_Os01g02580 // LOC_Os01g61700 // LOC_Os05g38530 // LOC_Os04g01710 // LOC_Os08g14960 // LOC_Os03g02750 // LOC_Os02g05920 // LOC_Os09g21380 // LOC_Os04g28420 // LOC_Os08g24770 // LOC_Os09g36240 // …
GO:0050789	P	regulation of biological process	38	639	2132	34296	0.63	1	// LOC_Os07g38910 // LOC_Os04g45810 // LOC_Os01g08130 // LOC_Os02g05920 // LOC_Os11g16550 // LOC_Os09g36220 // LOC_Os03g14669 // LOC_Os03g61890 // LOC_Os05g01140 // LOC_Os01g41930 // LOC_Os01g62760 // LOC_Os04g35100 // LOC_Os03g53400 // LOC_Os02g35970 // LOC_Os09g28310 // LOC_Os08g14940 // LOC_Os08g14960 // LOC_Os01g08140 // LOC_Os11g02610 // LOC_Os08g30910 // LOC_Os01g63210 // LOC_Os03g05290 // …
GO:0009059	P	macromolecule biosynthetic process	8	639	890	34296	0.99	1	// LOC_Os02g04510 // LOC_Os03g54040 // LOC_Os02g18450 // LOC_Os06g49120 // LOC_Os03g19560 // LOC_Os05g49320 // LOC_Os06g01210 // LOC_Os03g12020
GO:0009856	P	pollination	6	639	337	34296	0.6	1	// LOC_Os07g44900 // LOC_Os08g08140 // LOC_Os10g10180 // LOC_Os05g25370 // LOC_Os07g01070 // LOC_Os04g54020
GO:0023060	P	signal transmission	38	639	1972	34296	0.44	1	// LOC_Os07g38910 // LOC_Os04g45810 // LOC_Os01g08130 // LOC_Os02g05920 // LOC_Os11g16550 // LOC_Os09g36220 // LOC_Os03g14669 // LOC_Os03g61890 // LOC_Os05g01140 // LOC_Os01g41930 // LOC_Os01g62760 // LOC_Os04g35100 // LOC_Os03g53400 // LOC_Os02g35970 // LOC_Os09g28310 // LOC_Os08g14940 // LOC_Os08g14960 // LOC_Os01g08140 // LOC_Os11g02610 // LOC_Os01g63210 // LOC_Os01g45460 // LOC_Os03g05290 // …
GO:0007275	P	multicellular organismal development	45	639	3543	34296	1	1	// LOC_Os06g40780 // LOC_Os07g38910 // LOC_Os05g28210 // LOC_Os02g43340 // LOC_Os11g47970 // LOC_Os09g36220 // LOC_Os01g03290 // LOC_Os10g10180 // LOC_Os03g20680 // LOC_Os03g02750 // LOC_Os10g42850 // LOC_Os03g54930 // LOC_Os07g36190 // LOC_Os01g25010 // LOC_Os10g38080 // LOC_Os08g06110 // LOC_Os06g28820 // LOC_Os04g53370 // LOC_Os04g13140 // LOC_Os01g10320 // LOC_Os07g44900 // LOC_Os06g06300 // …
GO:0009987	P	cellular process	351	639	18214	34296	0.19	1	// LOC_Os04g45810 // LOC_Os01g01160 // LOC_Os01g65670 // LOC_Os03g02750 // LOC_Os02g50820 // LOC_Os01g58640 // LOC_Os03g22634 // LOC_Os11g24450 // LOC_Os04g37500 // LOC_Os08g10020 // LOC_Os07g17210 // LOC_Os06g09610 // LOC_Os06g44450 // LOC_Os04g38600 // LOC_Os03g46454 // LOC_Os07g05380 // LOC_Os10g02880 // LOC_Os01g15900 // LOC_Os06g40780 // LOC_Os01g02580 // LOC_Os10g10180 // LOC_Os05g38530 // …
GO:0006412	P	translation	8	639	890	34296	0.99	1	// LOC_Os02g04510 // LOC_Os03g54040 // LOC_Os02g18450 // LOC_Os06g49120 // LOC_Os03g19560 // LOC_Os05g49320 // LOC_Os06g01210 // LOC_Os03g12020
GO:0032535	P	regulation of cellular component size	7	639	567	34296	0.9	1	// LOC_Os07g44900 // LOC_Os02g41860 // LOC_Os05g38500 // LOC_Os10g10180 // LOC_Os07g01070 // LOC_Os01g66100 // LOC_Os03g53400
GO:0019825	F	oxygen binding	20	639	390	34296	8.1e-05	0.0058	// LOC_Os01g12770 // LOC_Os02g21810 // LOC_Os07g19130 // LOC_Os03g39760 // LOC_Os03g25500 // LOC_Os06g01250 // LOC_Os02g30100 // LOC_Os06g43350 // LOC_Os03g44740 // LOC_Os01g12740 // LOC_Os05g43910 // LOC_Os03g12260 // LOC_Os04g08828 // LOC_Os02g36150 // LOC_Os01g12750 // LOC_Os08g05620 // LOC_Os12g02630 // LOC_Os09g23820 // LOC_Os02g30080 // LOC_Os09g10340
GO:0005215	F	transporter activity	59	639	2021	34296	0.0006	0.022	// LOC_Os03g63370 // LOC_Os01g65670 // LOC_Os03g19290 // LOC_Os01g65110 // LOC_Os05g07870 // LOC_Os12g32760 // LOC_Os10g36924 // LOC_Os03g43720 // LOC_Os07g15460 // LOC_Os05g42250 // LOC_Os03g05290 // LOC_Os02g50820 // LOC_Os02g30910 // LOC_Os02g49790 // LOC_Os12g25160 // LOC_Os08g39370 // LOC_Os11g24450 // LOC_Os01g08020 // LOC_Os04g37990 // LOC_Os10g42299 // LOC_Os02g51110 // LOC_Os01g13120 // …
GO:0003824	F	catalytic activity	277	639	13508	34296	0.024	0.57	// LOC_Os05g36010 // LOC_Os06g46900 // LOC_Os07g02120 // LOC_Os01g13480 // LOC_Os04g56240 // LOC_Os07g46520 // LOC_Os01g49560 // LOC_Os04g49900 // LOC_Os08g17784 // LOC_Os03g02750 // LOC_Os08g29170 // LOC_Os08g24770 // LOC_Os09g28620 // LOC_Os05g22614 // LOC_Os10g38610 // LOC_Os01g13690 // LOC_Os06g48560 // LOC_Os01g58640 // LOC_Os02g37654 // LOC_Os03g22634 // LOC_Os08g36680 // LOC_Os01g58020 // …
GO:0008289	F	lipid binding	12	639	346	34296	0.033	0.6	// LOC_Os01g64960 // LOC_Os06g06300 // LOC_Os12g02330 // LOC_Os06g06320 // LOC_Os05g06780 // LOC_Os11g02424 // LOC_Os05g31760 // LOC_Os01g62980 // LOC_Os05g47730 // LOC_Os06g40180 // LOC_Os04g59440 // LOC_Os10g20890
GO:0060089	F	molecular transducer activity	13	639	455	34296	0.091	1	// LOC_Os07g38910 // LOC_Os01g08130 // LOC_Os07g49460 // LOC_Os03g61890 // LOC_Os03g17570 // LOC_Os09g36220 // LOC_Os02g35970 // LOC_Os12g02530 // LOC_Os02g02540 // LOC_Os01g08140 // LOC_Os11g02610 // LOC_Os02g05920 // LOC_Os07g44330
GO:0000166	F	nucleotide binding	35	639	3490	34296	1	1	// LOC_Os11g47970 // LOC_Os01g49560 // LOC_Os07g02120 // LOC_Os05g38530 // LOC_Os02g06340 // LOC_Os02g05920 // LOC_Os04g54020 // LOC_Os05g42250 // LOC_Os04g54002 // LOC_Os03g12840 // LOC_Os04g58710 // LOC_Os08g14940 // LOC_Os03g18170 // LOC_Os08g14960 // LOC_Os10g13700 // LOC_Os05g44340 // LOC_Os02g47020 // LOC_Os09g35890 // LOC_Os01g51410 // LOC_Os08g03310 // LOC_Os02g18450 // LOC_Os03g12520 // …
GO:0016740	F	transferase activity	92	639	5200	34296	0.72	1	// LOC_Os01g49560 // LOC_Os03g52010 // LOC_Os08g24770 // LOC_Os11g42480 // LOC_Os10g38610 // LOC_Os03g12840 // LOC_Os06g48560 // LOC_Os08g14960 // LOC_Os12g27254 // LOC_Os02g47020 // LOC_Os02g37770 // LOC_Os03g61720 // LOC_Os11g27329 // LOC_Os08g30910 // LOC_Os05g47560 // LOC_Os09g25490 // LOC_Os10g38580 // LOC_Os06g49660 // LOC_Os07g03900 // LOC_Os08g08140 // LOC_Os03g28300 // LOC_Os12g27220 // …
GO:0005488	F	binding	269	639	15115	34296	0.85	1	// LOC_Os03g58420 // LOC_Os03g03500 // LOC_Os04g45810 // LOC_Os01g01160 // LOC_Os12g25180 // LOC_Os01g53020 // LOC_Os05g06780 // LOC_Os01g49560 // LOC_Os10g32070 // LOC_Os09g26210 // LOC_Os04g39290 // LOC_Os05g38790 // LOC_Os02g42810 // LOC_Os01g62980 // LOC_Os09g06464 // LOC_Os08g29170 // LOC_Os04g59440 // LOC_Os01g12750 // LOC_Os05g22614 // LOC_Os03g12840 // LOC_Os01g58640 // LOC_Os02g57840 // …
GO:0003676	F	nucleic acid binding	68	639	4645	34296	0.99	1	// LOC_Os03g58420 // LOC_Os06g40780 // LOC_Os05g51040 // LOC_Os04g45810 // LOC_Os01g17170 // LOC_Os07g49460 // LOC_Os08g06110 // LOC_Os09g36220 // LOC_Os03g14669 // LOC_Os09g26210 // LOC_Os10g42850 // LOC_Os08g04840 // LOC_Os12g32620 // LOC_Os03g07360 // LOC_Os08g33710 // LOC_Os12g41650 // LOC_Os02g45010 // LOC_Os09g28310 // LOC_Os01g31690 // LOC_Os02g57840 // LOC_Os07g11110 // LOC_Os10g41100 // …
GO:0003677	F	DNA binding	56	639	3291	34296	0.78	1	// LOC_Os03g58420 // LOC_Os01g17170 // LOC_Os05g51040 // LOC_Os04g45810 // LOC_Os06g40780 // LOC_Os07g49460 // LOC_Os08g06110 // LOC_Os09g36220 // LOC_Os03g14669 // LOC_Os09g26210 // LOC_Os10g42850 // LOC_Os08g04840 // LOC_Os12g32620 // LOC_Os12g41650 // LOC_Os02g45010 // LOC_Os09g28310 // LOC_Os02g57840 // LOC_Os10g41100 // LOC_Os03g50310 // LOC_Os05g50930 // LOC_Os02g13800 // LOC_Os06g50900 // …
GO:0016787	F	hydrolase activity	80	639	4293	34296	0.52	1	// LOC_Os03g14010 // LOC_Os07g38910 // LOC_Os08g31630 // LOC_Os12g39360 // LOC_Os06g46900 // LOC_Os02g53840 // LOC_Os06g12370 // LOC_Os04g56240 // LOC_Os07g46520 // LOC_Os06g40180 // LOC_Os02g57060 // LOC_Os04g49900 // LOC_Os09g31430 // LOC_Os08g17784 // LOC_Os03g02750 // LOC_Os05g09724 // LOC_Os01g62760 // LOC_Os09g34920 // LOC_Os02g43340 // LOC_Os10g38080 // LOC_Os04g35100 // LOC_Os08g33710 // …
GO:0016301	F	kinase activity	32	639	2699	34296	1	1	// LOC_Os07g38910 // LOC_Os01g49560 // LOC_Os01g02580 // LOC_Os09g12290 // LOC_Os02g05920 // LOC_Os04g54020 // LOC_Os07g03890 // LOC_Os04g54002 // LOC_Os03g12840 // LOC_Os07g03920 // LOC_Os08g14940 // LOC_Os03g18170 // LOC_Os08g39590 // LOC_Os08g14960 // LOC_Os02g47020 // LOC_Os01g10890 // LOC_Os03g12520 // LOC_Os05g47560 // LOC_Os03g63330 // LOC_Os07g03880 // LOC_Os07g44330 // LOC_Os11g11000 // …
GO:0016772	F	transferase activity, transferring phosphorus-containing groups	32	639	2699	34296	1	1	// LOC_Os07g38910 // LOC_Os01g49560 // LOC_Os01g02580 // LOC_Os09g12290 // LOC_Os02g05920 // LOC_Os04g54020 // LOC_Os07g03890 // LOC_Os04g54002 // LOC_Os03g12840 // LOC_Os07g03920 // LOC_Os08g14940 // LOC_Os03g18170 // LOC_Os08g39590 // LOC_Os08g14960 // LOC_Os02g47020 // LOC_Os01g10890 // LOC_Os03g12520 // LOC_Os05g47560 // LOC_Os03g63330 // LOC_Os07g03880 // LOC_Os07g44330 // LOC_Os11g11000 // …
GO:0003723	F	RNA binding	10	639	876	34296	0.96	1	// LOC_Os07g04840 // LOC_Os08g03310 // LOC_Os07g11110 // LOC_Os01g31690 // LOC_Os03g54040 // LOC_Os09g36680 // LOC_Os09g31482 // LOC_Os09g36700 // LOC_Os02g01340 // LOC_Os08g33710
GO:0005515	F	protein binding	78	639	4910	34296	0.94	1	// LOC_Os10g01080 // LOC_Os03g58420 // LOC_Os07g38910 // LOC_Os05g36010 // LOC_Os12g32620 // LOC_Os01g01160 // LOC_Os02g53840 // LOC_Os11g16550 // LOC_Os02g10120 // LOC_Os12g25180 // LOC_Os01g53020 // LOC_Os04g56400 // LOC_Os04g08828 // LOC_Os12g08770 // LOC_Os01g62760 // LOC_Os09g34920 // LOC_Os12g02530 // LOC_Os01g45274 // LOC_Os05g42250 // LOC_Os02g42940 // LOC_Os02g35970 // LOC_Os01g58640 // …
GO:0030246	F	carbohydrate binding	6	639	280	34296	0.43	1	// LOC_Os03g15020 // LOC_Os05g38500 // LOC_Os08g08140 // LOC_Os06g13320 // LOC_Os04g54020 // LOC_Os04g54002
GO:0004871	F	signal transducer activity	13	639	455	34296	0.091	1	// LOC_Os07g38910 // LOC_Os01g08130 // LOC_Os07g49460 // LOC_Os03g61890 // LOC_Os03g17570 // LOC_Os09g36220 // LOC_Os02g35970 // LOC_Os12g02530 // LOC_Os02g02540 // LOC_Os01g08140 // LOC_Os11g02610 // LOC_Os02g05920 // LOC_Os07g44330
GO:0030528	F	transcription regulator activity	51	639	2374	34296	0.17	1	// LOC_Os03g58420 // LOC_Os06g40780 // LOC_Os05g51040 // LOC_Os04g45810 // LOC_Os09g35880 // LOC_Os08g06110 // LOC_Os03g14669 // LOC_Os09g26210 // LOC_Os10g42850 // LOC_Os08g04840 // LOC_Os12g32620 // LOC_Os12g41650 // LOC_Os02g45010 // LOC_Os09g28310 // LOC_Os10g41100 // LOC_Os03g50310 // LOC_Os05g50930 // LOC_Os02g13800 // LOC_Os06g50900 // LOC_Os08g15050 // LOC_Os12g40920 // LOC_Os02g46780 // …
GO:0005198	F	structural molecule activity	7	639	672	34296	0.97	1	// LOC_Os02g42940 // LOC_Os01g46720 // LOC_Os03g54040 // LOC_Os03g49720 // LOC_Os05g49320 // LOC_Os03g12020 // LOC_Os07g37550
GO:0003700	F	transcription factor activity	51	639	2374	34296	0.17	1	// LOC_Os03g58420 // LOC_Os06g40780 // LOC_Os05g51040 // LOC_Os04g45810 // LOC_Os09g35880 // LOC_Os08g06110 // LOC_Os03g14669 // LOC_Os09g26210 // LOC_Os10g42850 // LOC_Os08g04840 // LOC_Os12g32620 // LOC_Os12g41650 // LOC_Os02g45010 // LOC_Os09g28310 // LOC_Os10g41100 // LOC_Os03g50310 // LOC_Os05g50930 // LOC_Os02g13800 // LOC_Os06g50900 // LOC_Os08g15050 // LOC_Os12g40920 // LOC_Os02g46780 // …
GO:0009579	C	thylakoid	82	639	772	34296	5.7e-35	5.9e-33	// LOC_Os02g49870 // LOC_Os01g17170 // LOC_Os01g47630 // LOC_Os10g41780 // LOC_Os08g44400 // LOC_Os04g33060 // LOC_Os07g11110 // LOC_Os04g33830 // LOC_Os02g10120 // LOC_Os10g18370 // LOC_Os06g39690 // LOC_Os02g57060 // LOC_Os02g37060 // LOC_Os02g52650 // LOC_Os04g56400 // LOC_Os02g57030 // LOC_Os07g25430 // LOC_Os03g07960 // LOC_Os04g59440 // LOC_Os11g07020 // LOC_Os12g08830 // LOC_Os01g13390 // …
GO:0009536	C	plastid	185	639	4703	34296	3.4e-23	1.8e-21	// LOC_Os04g56400 // LOC_Os01g53020 // LOC_Os03g03670 // LOC_Os08g29170 // LOC_Os04g59440 // LOC_Os05g22614 // LOC_Os01g40310 // LOC_Os01g13690 // LOC_Os04g55180 // LOC_Os04g48880 // LOC_Os11g16550 // LOC_Os10g18370 // LOC_Os03g20700 // LOC_Os08g44680 // LOC_Os11g24450 // LOC_Os01g61120 // LOC_Os10g42299 // LOC_Os10g25040 // LOC_Os03g62670 // LOC_Os08g10020 // LOC_Os01g45274 // LOC_Os06g21590 // …
GO:0044444	C	cytoplasmic part	269	639	10930	34296	4.9e-08	1.7e-06	// LOC_Os03g48030 // LOC_Os04g56400 // LOC_Os01g53020 // LOC_Os02g18450 // LOC_Os04g39290 // LOC_Os03g52010 // LOC_Os08g29170 // LOC_Os04g59440 // LOC_Os04g37580 // LOC_Os05g22614 // LOC_Os02g50820 // LOC_Os01g13690 // LOC_Os02g49790 // LOC_Os03g17174 // LOC_Os04g55180 // LOC_Os04g48880 // LOC_Os11g16550 // LOC_Os10g18370 // LOC_Os01g58020 // LOC_Os08g44680 // LOC_Os11g24450 // LOC_Os03g13030 // …
GO:0016020	C	membrane	210	639	8187	34296	2.2e-07	5.7e-06	// LOC_Os04g56400 // LOC_Os06g48800 // LOC_Os01g65670 // LOC_Os12g25180 // LOC_Os02g51110 // LOC_Os01g49560 // LOC_Os05g38790 // LOC_Os03g52010 // LOC_Os03g02750 // LOC_Os04g59440 // LOC_Os05g22614 // LOC_Os02g50820 // LOC_Os01g41720 // LOC_Os02g49790 // LOC_Os03g20700 // LOC_Os08g44680 // LOC_Os11g24450 // LOC_Os03g13030 // LOC_Os03g17790 // LOC_Os10g42299 // LOC_Os02g37770 // LOC_Os04g56240 // …
GO:0005737	C	cytoplasm	278	639	11866	34296	2.4e-06	5.1e-05	// LOC_Os03g48030 // LOC_Os04g56400 // LOC_Os01g53020 // LOC_Os02g18450 // LOC_Os04g39290 // LOC_Os03g52010 // LOC_Os08g29170 // LOC_Os04g59440 // LOC_Os07g46320 // LOC_Os04g37580 // LOC_Os05g22614 // LOC_Os02g50820 // LOC_Os01g13690 // LOC_Os02g49790 // LOC_Os03g17174 // LOC_Os04g55180 // LOC_Os04g48880 // LOC_Os11g16550 // LOC_Os10g18370 // LOC_Os01g58020 // LOC_Os08g44680 // LOC_Os11g24450 // …
GO:0043231	C	intracellular membrane-bounded organelle	271	639	11878	34296	3.2e-05	0.00047	// LOC_Os03g58420 // LOC_Os03g48030 // LOC_Os04g56400 // LOC_Os04g45810 // LOC_Os01g01160 // LOC_Os01g53020 // LOC_Os03g14669 // LOC_Os04g39290 // LOC_Os03g52010 // LOC_Os08g29170 // LOC_Os04g59440 // LOC_Os07g46320 // LOC_Os05g22614 // LOC_Os02g50820 // LOC_Os01g13690 // LOC_Os02g49790 // LOC_Os03g17174 // LOC_Os04g55180 // LOC_Os04g48880 // LOC_Os11g16550 // LOC_Os10g18370 // LOC_Os01g58020 // …
GO:0043227	C	membrane-bounded organelle	271	639	11878	34296	3.2e-05	0.00047	// LOC_Os03g58420 // LOC_Os03g48030 // LOC_Os04g56400 // LOC_Os04g45810 // LOC_Os01g01160 // LOC_Os01g53020 // LOC_Os03g14669 // LOC_Os04g39290 // LOC_Os03g52010 // LOC_Os08g29170 // LOC_Os04g59440 // LOC_Os07g46320 // LOC_Os05g22614 // LOC_Os02g50820 // LOC_Os01g13690 // LOC_Os02g49790 // LOC_Os03g17174 // LOC_Os04g55180 // LOC_Os04g48880 // LOC_Os11g16550 // LOC_Os10g18370 // LOC_Os01g58020 // …
GO:0005623	C	cell	459	639	22048	34296	3.6e-05	0.00047	// LOC_Os04g45810 // LOC_Os01g01160 // LOC_Os01g65670 // LOC_Os05g06780 // LOC_Os04g39290 // LOC_Os12g01570 // LOC_Os01g62980 // LOC_Os03g02750 // LOC_Os05g22614 // LOC_Os02g50820 // LOC_Os01g58640 // LOC_Os04g43380 // LOC_Os11g24450 // LOC_Os04g37500 // LOC_Os08g10020 // LOC_Os05g48160 // LOC_Os09g34140 // LOC_Os07g17210 // LOC_Os06g09610 // LOC_Os06g44450 // LOC_Os06g11310 // LOC_Os04g38600 // …
GO:0043229	C	intracellular organelle	273	639	12251	34296	0.00017	0.0018	// LOC_Os03g58420 // LOC_Os03g48030 // LOC_Os04g56400 // LOC_Os04g45810 // LOC_Os01g01160 // LOC_Os01g13480 // LOC_Os01g53020 // LOC_Os03g14669 // LOC_Os04g39290 // LOC_Os03g52010 // LOC_Os08g29170 // LOC_Os04g59440 // LOC_Os07g46320 // LOC_Os05g22614 // LOC_Os02g50820 // LOC_Os01g13690 // LOC_Os02g49790 // LOC_Os03g17174 // LOC_Os04g55180 // LOC_Os04g48880 // LOC_Os11g16550 // LOC_Os10g18370 // …
GO:0043226	C	organelle	273	639	12251	34296	0.00017	0.0018	// LOC_Os03g58420 // LOC_Os03g48030 // LOC_Os04g56400 // LOC_Os04g45810 // LOC_Os01g01160 // LOC_Os01g13480 // LOC_Os01g53020 // LOC_Os03g14669 // LOC_Os04g39290 // LOC_Os03g52010 // LOC_Os08g29170 // LOC_Os04g59440 // LOC_Os07g46320 // LOC_Os05g22614 // LOC_Os02g50820 // LOC_Os01g13690 // LOC_Os02g49790 // LOC_Os03g17174 // LOC_Os04g55180 // LOC_Os04g48880 // LOC_Os11g16550 // LOC_Os10g18370 // …
GO:0044464	C	cell part	408	639	19532	34296	0.00025	0.0024	// LOC_Os04g45810 // LOC_Os01g01160 // LOC_Os01g65670 // LOC_Os04g39290 // LOC_Os03g02750 // LOC_Os05g22614 // LOC_Os02g50820 // LOC_Os11g24450 // LOC_Os04g37500 // LOC_Os08g10020 // LOC_Os05g48160 // LOC_Os09g34140 // LOC_Os07g17210 // LOC_Os06g09610 // LOC_Os06g44450 // LOC_Os05g02530 // LOC_Os04g38600 // LOC_Os02g30080 // LOC_Os03g46454 // LOC_Os11g10990 // LOC_Os10g02880 // LOC_Os12g13340 // …
GO:0044424	C	intracellular part	310	639	14514	34296	0.001	0.0089	// LOC_Os03g58420 // LOC_Os03g48030 // LOC_Os04g56400 // LOC_Os04g45810 // LOC_Os01g01160 // LOC_Os01g13480 // LOC_Os01g53020 // LOC_Os02g18450 // LOC_Os03g14669 // LOC_Os04g39290 // LOC_Os03g52010 // LOC_Os08g29170 // LOC_Os04g59440 // LOC_Os07g46320 // LOC_Os04g37580 // LOC_Os05g22614 // LOC_Os02g50820 // LOC_Os01g13690 // LOC_Os02g49790 // LOC_Os03g17174 // LOC_Os04g55180 // LOC_Os04g48880 // …
GO:0005622	C	intracellular	320	639	15144	34296	0.0017	0.013	// LOC_Os03g58420 // LOC_Os03g48030 // LOC_Os04g56400 // LOC_Os04g45810 // LOC_Os01g01160 // LOC_Os01g13480 // LOC_Os01g53020 // LOC_Os02g18450 // LOC_Os03g14669 // LOC_Os09g26210 // LOC_Os04g39290 // LOC_Os03g52010 // LOC_Os09g06464 // LOC_Os08g29170 // LOC_Os04g59440 // LOC_Os07g46320 // LOC_Os04g37580 // LOC_Os05g22614 // LOC_Os02g50820 // LOC_Os01g13690 // LOC_Os02g49790 // LOC_Os03g17174 // …
GO:0005576	C	extracellular region	25	639	730	34296	0.0035	0.027	// LOC_Os04g56400 // LOC_Os02g53840 // LOC_Os07g11110 // LOC_Os11g47970 // LOC_Os04g58710 // LOC_Os06g48200 // LOC_Os01g58020 // LOC_Os12g23180 // LOC_Os02g47020 // LOC_Os10g35070 // LOC_Os01g45274 // LOC_Os08g29170 // LOC_Os02g53850 // LOC_Os11g07020 // LOC_Os12g17600 // LOC_Os04g38600 // LOC_Os12g02330 // LOC_Os07g43700 // LOC_Os07g04840 // LOC_Os04g41340 // LOC_Os09g30458 // LOC_Os02g01340 // …
GO:0005618	C	cell wall	31	639	1179	34296	0.039	0.27	// LOC_Os06g46900 // LOC_Os02g53840 // LOC_Os06g48200 // LOC_Os08g37840 // LOC_Os11g47970 // LOC_Os05g38530 // LOC_Os02g42810 // LOC_Os03g02750 // LOC_Os01g41930 // LOC_Os08g38270 // LOC_Os02g50820 // LOC_Os12g02330 // LOC_Os05g36010 // LOC_Os10g38080 // LOC_Os04g44980 // LOC_Os11g24450 // LOC_Os01g58020 // LOC_Os10g35070 // LOC_Os04g45000 // LOC_Os09g26920 // LOC_Os07g44780 // LOC_Os02g53850 // …
GO:0030312	C	external encapsulating structure	31	639	1189	34296	0.043	0.28	// LOC_Os06g46900 // LOC_Os02g53840 // LOC_Os06g48200 // LOC_Os08g37840 // LOC_Os11g47970 // LOC_Os05g38530 // LOC_Os02g42810 // LOC_Os03g02750 // LOC_Os01g41930 // LOC_Os08g38270 // LOC_Os02g50820 // LOC_Os12g02330 // LOC_Os05g36010 // LOC_Os10g38080 // LOC_Os04g44980 // LOC_Os11g24450 // LOC_Os01g58020 // LOC_Os10g35070 // LOC_Os04g45000 // LOC_Os09g26920 // LOC_Os07g44780 // LOC_Os02g53850 // …
GO:0005783	C	endoplasmic reticulum	11	639	768	34296	0.85	1	// LOC_Os02g42940 // LOC_Os01g45460 // LOC_Os01g56180 // LOC_Os04g48880 // LOC_Os09g30130 // LOC_Os01g60450 // LOC_Os06g19540 // LOC_Os09g38620 // LOC_Os02g21810 // LOC_Os05g50550 // LOC_Os02g30080
GO:0030529	C	ribonucleoprotein complex	8	639	624	34296	0.89	1	// LOC_Os11g07020 // LOC_Os04g56400 // LOC_Os03g54040 // LOC_Os01g58020 // LOC_Os12g23180 // LOC_Os12g17600 // LOC_Os05g49320 // LOC_Os03g12020
GO:0005773	C	vacuole	32	639	1723	34296	0.53	1	// LOC_Os02g53840 // LOC_Os05g38530 // LOC_Os03g52010 // LOC_Os02g37800 // LOC_Os03g05290 // LOC_Os02g50820 // LOC_Os02g49790 // LOC_Os08g39370 // LOC_Os03g39610 // LOC_Os11g24450 // LOC_Os05g31760 // LOC_Os02g37654 // LOC_Os03g13030 // LOC_Os12g23180 // LOC_Os02g37770 // LOC_Os01g13120 // LOC_Os09g34920 // LOC_Os01g63210 // LOC_Os06g28820 // LOC_Os10g02260 // LOC_Os07g01810 // LOC_Os04g12499 // …
GO:0005829	C	cytosol	48	639	3345	34296	0.98	1	// LOC_Os10g01080 // LOC_Os04g56400 // LOC_Os06g40180 // LOC_Os10g10180 // LOC_Os05g38530 // LOC_Os12g25490 // LOC_Os09g28640 // LOC_Os01g18120 // LOC_Os03g04770 // LOC_Os03g54930 // LOC_Os04g37580 // LOC_Os02g42940 // LOC_Os03g40100 // LOC_Os07g36190 // LOC_Os01g45274 // LOC_Os04g37480 // LOC_Os05g02530 // LOC_Os10g13700 // LOC_Os01g58020 // LOC_Os10g25040 // LOC_Os04g37500 // LOC_Os04g45000 // …
GO:0043232	C	intracellular non-membrane-bounded organelle	11	639	1237	34296	1	1	// LOC_Os01g13480 // LOC_Os04g56400 // LOC_Os12g32620 // LOC_Os11g07020 // LOC_Os03g54040 // LOC_Os10g13700 // LOC_Os01g58020 // LOC_Os12g23180 // LOC_Os12g17600 // LOC_Os05g49320 // LOC_Os03g12020
GO:0005840	C	ribosome	8	639	624	34296	0.89	1	// LOC_Os11g07020 // LOC_Os04g56400 // LOC_Os03g54040 // LOC_Os01g58020 // LOC_Os12g23180 // LOC_Os12g17600 // LOC_Os05g49320 // LOC_Os03g12020
GO:0005634	C	nucleus	48	639	4212	34296	1	1	// LOC_Os03g58420 // LOC_Os04g45810 // LOC_Os01g01160 // LOC_Os08g30910 // LOC_Os11g47970 // LOC_Os09g36220 // LOC_Os03g49430 // LOC_Os03g14669 // LOC_Os12g02530 // LOC_Os03g04770 // LOC_Os03g59570 // LOC_Os02g42940 // LOC_Os03g12840 // LOC_Os03g06630 // LOC_Os09g28310 // LOC_Os10g13700 // LOC_Os11g02610 // LOC_Os06g50900 // LOC_Os04g37500 // LOC_Os05g45954 // LOC_Os01g10320 // LOC_Os06g06300 // …
GO:0005739	C	mitochondrion	28	639	1611	34296	0.67	1	// LOC_Os04g56400 // LOC_Os03g19290 // LOC_Os02g57060 // LOC_Os04g39290 // LOC_Os05g38530 // LOC_Os06g07969 // LOC_Os03g17520 // LOC_Os03g62170 // LOC_Os02g33580 // LOC_Os02g56940 // LOC_Os07g36190 // LOC_Os12g41600 // LOC_Os11g24450 // LOC_Os03g20700 // LOC_Os10g42299 // LOC_Os10g25040 // LOC_Os03g60580 // LOC_Os01g51410 // LOC_Os10g37180 // LOC_Os07g49460 // LOC_Os03g17570 // LOC_Os06g40180 // …
GO:0032991	C	macromolecular complex	8	639	624	34296	0.89	1	// LOC_Os11g07020 // LOC_Os04g56400 // LOC_Os03g54040 // LOC_Os01g58020 // LOC_Os12g23180 // LOC_Os12g17600 // LOC_Os05g49320 // LOC_Os03g12020
GO:0043228	C	non-membrane-bounded organelle	11	639	1237	34296	1	1	// LOC_Os01g13480 // LOC_Os04g56400 // LOC_Os12g32620 // LOC_Os11g07020 // LOC_Os03g54040 // LOC_Os10g13700 // LOC_Os01g58020 // LOC_Os12g23180 // LOC_Os12g17600 // LOC_Os05g49320 // LOC_Os03g12020
GO:0005886	C	plasma membrane	73	639	4240	34296	0.78	1	// LOC_Os10g01080 // LOC_Os05g02530 // LOC_Os12g32620 // LOC_Os06g48800 // LOC_Os09g10950 // LOC_Os10g07290 // LOC_Os12g25180 // LOC_Os01g49560 // LOC_Os05g38530 // LOC_Os03g02750 // LOC_Os02g05920 // LOC_Os07g03890 // LOC_Os07g15460 // LOC_Os04g54002 // LOC_Os08g38270 // LOC_Os01g67630 // LOC_Os02g30910 // LOC_Os03g62670 // LOC_Os09g27890 // LOC_Os12g25160 // LOC_Os08g14940 // LOC_Os02g10350 // …
