# Supplementary material for: XA21-specific induction of stress-related genes following Xanthomonas infection of detached rice leaves
Source: PeerJ. 2016 Sep 28;4:e2446. doi: 10.7717/peerj.2446 (PMC5045893; doi:10.7717/peerj.2446)
Supplement: File S3 [file peerj-04-2446-s006.xlsx]

## Sheet: Sheet1
			Log fold change values compared to untreated EFR:XA21:GFP (0 h)
	EFR:XA21:GFP qPCR validation	Tested in detached leaf assay	EFR:XA21:GFP 0.5h	EFR:XA21:GFP 1h	EFR:XA21:GFP 3h	EFR:XA21:GFP 6h	EFR:XA21:GFP 12h	qPCR forward primer	qPCR reverse primer
LOC_Os10g26940	negative	No	-1.61099	-0.377177	3.74336	5.55334	6.79692	TCAAGGCTGAGGCTGTCAAG	ACCGTTTCATCCACAGCCTT
LOC_Os08g28240	negative	No	-0.991826	-0.296794	1.31531	3.70361	5.12331	AGCATGAGCAACACTAGCGT	CAACCTCGTGGGGAACATCA
LOC_Os09g31380	negative	No	0.878521	1.93324	3.50537	6.18436	5.32864	CTGTTATGCTGGTGGAGGGG	TGGTGCAATGGTGTCACTGT
LOC_Os06g28050	negative	No	-0.0491718	0.370429	5.58029	9.03522	6.94327	AGCCATGCACTCTTTGTCGA	AATGTCTCTCCGGCATGGTG
LOC_Os06g19444	negative	No	0.25232	0.378826	0.469548	2.75888	5.90054	GCTCCTTATGGGTGAGCCTC	GCATCGTCTCTGGTAGCTCC
LOC_Os04g49450	negative	No	-0.411563	-0.262411	-1.04589	-0.0454364	6.03541	GATGGACGAAGCGCGAATTC	TCCTCGGTCCATTTCTCCCT
LOC_Os01g74020	negative	No	-0.550179	0.250406	1.41779	6.27573	5.61506	ATGCAGCTGATGAACGTGGA	TGCATCCGCTTCACGTAGAG
LOC_Os01g65130	negative	No	-0.21528	-0.361382	1.97262	6.43166	5.91234	CGCTTCCTCATCGCCGTC	ACATCACCAGGTTGCTCTGC
LOC_Os01g50622	negative	No	0.0911464	0.0593499	2.25779	6.71329	6.60795	TTGGTCCGCAATATGCTGGT	GCCCGGAACATGAAAAGCTG
LOC_Os02g14440	negative	No	0.74994	3.20948	3.61339	5.4286	5.36814	GGACTTGGCATTGCTGGTTG	ATCTGCGTAGTACGACGTCG
LOC_Os07g26870	negative	No	-0.916416	-0.169429	3.44155	5.72546	6.68133	ACATCTGCTCATGCCTTGCT	AGTGTCGCTACAAGCCTGTC
LOC_Os11g42200	negative	No	0.0732875	2.57217	5.1831	7.44726	7.74929	CAACACCATGCCGTCCTACT	CGACATGCATAGGGACACGA
LOC_Os01g13610	positive	Yes	-0.633642	-0.416945	0.546539	3.31935	5.73772	GGAGAAGAAGTCCGGCAACA	CTTGGACTTGGTTGGCAAGC
LOC_Os04g03100	positive	Yes	-0.287083	1.35954	2.48174	4.95538	7.07674	TTTCTCATCGAGGGGCCCTA	GCAGCTAAAATCGCAACCCC
LOC_Os06g35700	positive	Yes	1.26263	3.00623	5.182	6.34318	5.89347	GGATCAGGGACTTCTACGCG	GAGGTCCAGGTCCCTGTAGT
LOC_Os07g23430	positive	Yes	-1.17749	0.625574	1.5966	5.80246	7.18198	GAGCTACTACTCCGCCGTTC	TTATGTCCCCCAGCGTGAAC
LOC_Os08g04540	positive	Yes	3.48269	4.79669	6.54422	6.81803	5.71152	CCAAGGTGTTCGAGGACCTC	AGCAGACGAGAGCGAAGTTC
LOC_Os10g21670	positive	Yes	-0.748802	-0.392549	0.357381	2.9888	5.44816	ATGAAGCTTTCCATCGCCCT	AGGATCTCGAACGTGCACTG
LOC_Os11g02100	positive	Yes	0.00607416	-0.931505	1.48541	3.08843	6.07489	CCTTGATGCATCGACACCCT	TGGTCAGAATGCAGGACACC
LOC_Os10g28299	positive	Yes	1.64335	2.1328	4.1063	5.80607	6.24022	TCGCCGCTCTGATGATCATC	GATCCACCCCAACCTGATCC
LOC_Os06g37224	positive	Yes	-1.2892	-0.635018	3.08236	6.27603	7.48722	GCTGGCTTCCAAACAAGAGC	GCCTCTTGATCAACGCGTTC
LOC_Os12g36830	positive	Yes	-0.278508	0.0774443	1.86881	3.45105	4.03918	GAGAAGCTCATCCTCGACGG	GCATACTCGGTAGGGTGAGC
LOC_Os02g36190	positive	Yes	-1.13093	0.166804	2.34485	4.11424	4.2304	TACAGGGGCTAGCGAGACAT	CTCTTGGACACCGCATGAGT
LOC_Os08g42350	NA	Yes	NA	NA	NA	NA	NA	CTTCTACGCGCTGGTGAAGA	TCGAGGAGGAGGAAGAAGGC
